# Supplementary material for: N-(3-Chloro­phen­yl)acetamide
Source: Acta Crystallogr Sect E Struct Rep Online. 2008 Jan 9;64(Pt 2):o381. doi: 10.1107/S1600536807068808 (PMC2960357; doi:10.1107/S1600536807068808)
Supplement: Supplementary file 2 [file e-64-0o381-Isup2.hkl]

# 
# h,k,l, Fc-squared, Fo-squared, sigma(Fo-squared) and status flag 
# 
data_I
_shelx_title ' G42 P212121' 
_shelx_refln_list_code          4 
_shelx_F_calc_maximum      179.08 
_exptl_crystal_F_000       704.00 
_reflns_d_resolution_high  0.8377 
 
loop_ 
 _symmetry_equiv_pos_as_xyz 
 'x, y, z' 
 '-x+1/2, -y, z+1/2' 
 'x+1/2, -y+1/2, -z' 
 '-x, y+1/2, -z+1/2' 
 
_cell_length_a     4.8468 
_cell_length_b    18.5620 
_cell_length_c    18.8520 
_cell_angle_alpha  90.000 
_cell_angle_beta   90.000 
_cell_angle_gamma  90.000 
 
_shelx_F_squared_multiplier     1.000 
 
loop_ 
 _refln_index_h 
 _refln_index_k 
 _refln_index_l 
 _refln_F_squared_calc 
 _refln_F_squared_meas 
 _refln_F_squared_sigma 
 _refln_observed_status 
   2   0   0        9.17       45.37      2.90 o 
   4   0   0      116.80      121.08      5.68 o 
   1   1   0       22.10       29.49      1.72 o 
   2   1   0      198.23      341.69     10.08 o 
   3   1   0      693.13      963.94     21.24 o 
   4   1   0       45.28       32.07      3.97 o 
   5   1   0        0.01       -3.22      7.61 o 
   0   2   0      897.86      621.39      6.43 o 
   1   2   0     4152.96     6369.23     33.89 o 
   2   2   0      513.99      752.24     14.05 o 
   3   2   0      230.98      408.40     12.55 o 
   4   2   0        0.23        1.29      3.22 o 
   5   2   0        7.65        9.65      3.00 o 
   1   3   0     3506.96     3788.31     25.63 o 
   2   3   0      129.78      217.28      6.33 o 
   3   3   0      381.93      514.25     14.05 o 
   4   3   0      287.25      396.49     11.37 o 
   5   3   0        0.12        0.00      5.90 o 
   0   4   0     3033.81     1994.92     16.09 o 
   1   4   0     2188.85     2291.67     20.38 o 
   2   4   0       15.84       19.63      1.93 o 
   3   4   0       12.49       16.62      2.79 o 
   4   4   0        2.68        2.68      5.36 o 
   5   4   0       49.83       44.29      4.08 o 
   1   5   0     2246.25     2245.88     21.56 o 
   2   5   0       19.97       17.27      1.82 o 
   3   5   0      827.73     1047.70     23.27 o 
   4   5   0        3.90        2.04      2.68 o 
   5   5   0       59.87       49.76      3.86 o 
   0   6   0     1350.47      997.51     13.73 o 
   1   6   0      163.89      174.38      5.04 o 
   2   6   0        0.09        0.32      3.97 o 
   3   6   0       40.81       51.91      3.65 o 
   4   6   0       13.58        4.83      2.79 o 
   5   6   0       74.42       88.05      4.83 o 
   1   7   0        8.87        9.97      1.72 o 
   2   7   0      154.43      170.63      5.47 o 
   3   7   0        5.53        0.00      6.11 o 
   4   7   0      119.53      151.65      5.58 o 
   5   7   0        4.16        8.47      3.00 o 
   0   8   0     9362.76     7496.73     49.23 o 
   1   8   0       36.89       47.62      2.57 o 
   2   8   0      301.90      373.01     11.26 o 
   3   8   0        0.74       -0.54      4.61 o 
   4   8   0       16.34       17.70      3.43 o 
   5   8   0       28.22       25.74      3.32 o 
   1   9   0      559.83      623.86     14.69 o 
   2   9   0        2.02       -1.29      2.25 o 
   3   9   0        0.27        3.65      2.47 o 
   4   9   0        0.13        3.32      2.68 o 
   5   9   0        7.34       -4.83      6.22 o 
   0  10   0        8.89        3.00      1.72 o 
   1  10   0       87.05       63.92      3.00 o 
   2  10   0      289.08      234.66      6.43 o 
   3  10   0        0.34        0.64      4.50 o 
   4  10   0       85.55       86.98      4.61 o 
   5  10   0       51.92       51.16      3.65 o 
   1  11   0      791.84      738.62     18.45 o 
   2  11   0       29.45       29.71      2.79 o 
   3  11   0        0.20       -6.86      6.86 o 
   4  11   0        1.91        3.22      5.79 o 
   5  11   0       10.98        6.65      2.47 o 
   0  12   0       95.43       98.99      3.65 o 
   1  12   0       91.59       89.55      3.43 o 
   2  12   0        1.02       -3.00      5.47 o 
   3  12   0       29.73       37.32      4.29 o 
   4  12   0       23.96       32.17      3.65 o 
   1  13   0      391.07      368.18     10.94 o 
   2  13   0       96.34       83.97      4.72 o 
   3  13   0       74.78       69.39      5.15 o 
   4  13   0       19.28       22.20      3.43 o 
   0  14   0      983.02      972.95     24.35 o 
   1  14   0       11.62       10.40      2.47 o 
   2  14   0      134.10      148.32      5.47 o 
   3  14   0       25.01       28.64      3.54 o 
   4  14   0       10.77        8.04      2.47 o 
   1  15   0        2.74        2.04      5.36 o 
   2  15   0       25.56       28.96      3.54 o 
   3  15   0        0.10        3.32      2.68 o 
   4  15   0        0.22       -1.72      2.25 o 
   0  16   0     1400.90     1294.91     31.21 o 
   1  16   0       43.41       47.40      4.29 o 
   2  16   0       12.46       20.59      3.54 o 
   3  16   0        0.65       -5.47      5.47 o 
   4  16   0       12.55       10.30      2.25 o 
   1  17   0      152.11      172.45      5.79 o 
   2  17   0        0.82       -2.79      6.11 o 
   3  17   0       77.47       65.31      3.86 o 
   0  18   0        4.05        5.68      6.43 o 
   1  18   0        3.89       -6.33      6.33 o 
   2  18   0        0.38        0.64      5.68 o 
   3  18   0       17.43       13.73      2.79 o 
   1  19   0        5.85        8.47      3.22 o 
   2  19   0       10.48       16.52      2.79 o 
   0  20   0       33.89       28.85      3.00 o 
   1  20   0       48.08       53.41      3.97 o 
   2  20   0        1.53        2.79      4.61 o 
   1  21   0       31.41       35.18      2.79 o 
   0  22   0        3.84        1.61      4.72 o 
   1   0   1     2025.83     3689.68     23.65 o 
   2   0   1     2576.01     4332.22     28.16 o 
   3   0   1      138.46      265.36      5.86 o 
   4   0   1       66.48       84.25      3.78 o 
   5   0   1       16.95       19.18      5.26 o 
  -5   1   1        1.04       -0.64      7.83 o 
  -4   1   1      111.61      152.40      5.79 o 
  -3   1   1      491.92      609.49     17.48 o 
  -2   1   1      191.91      293.64      7.94 o 
  -1   1   1     2220.58     3761.93     23.92 o 
   0   1   1        6.50        7.19      0.83 o 
   1   1   1     2298.78     4074.99     26.06 o 
   2   1   1      238.39      363.78     10.83 o 
   3   1   1      478.29      574.96     15.23 o 
   4   1   1      105.39      152.83      5.90 o 
   5   1   1        0.84       -6.86      6.86 o 
  -5   2   1        3.57        4.18      7.83 o 
  -4   2   1       72.20       77.65      4.50 o 
  -3   2   1       15.95       16.62      2.68 o 
  -2   2   1     1254.78     2036.53     23.49 o 
  -1   2   1     1124.58     1690.01     15.66 o 
   0   2   1      344.59      244.50      6.86 o 
   1   2   1      987.30     1461.68     14.69 o 
   2   2   1     1291.01     2161.90     25.31 o 
   3   2   1       13.27        3.65      5.90 o 
   4   2   1       57.21       61.35      4.08 o 
   5   2   1        3.36       -1.93      6.97 o 
  -5   3   1        6.67       12.87      2.90 o 
  -4   3   1        2.53        0.64      3.32 o 
  -3   3   1     1000.36     1379.53     26.06 o 
  -2   3   1      249.10      328.71      8.58 o 
  -1   3   1        4.88        5.58      1.61 o 
   0   3   1     3721.99     2559.13     26.70 o 
   1   3   1       26.53       43.97      1.93 o 
   2   3   1      241.42      340.83     10.19 o 
   3   3   1     1121.51     1424.14     26.06 o 
   4   3   1        2.32        0.00      3.32 o 
   5   3   1        7.30        0.64      6.65 o 
  -5   4   1       41.13       42.58      4.08 o 
  -4   4   1       78.17       82.47      4.61 o 
  -3   4   1      247.64      399.39     11.48 o 
  -2   4   1       60.47       72.71      2.79 o 
  -1   4   1     1098.27     1235.60     14.69 o 
   0   4   1     5433.62     3637.70     16.49 o 
   1   4   1      979.58     1062.61     13.83 o 
   2   4   1       61.19       80.01      2.79 o 
   3   4   1      242.78      377.08     11.26 o 
   4   4   1       87.59       84.51      4.61 o 
   5   4   1       40.88       38.29      4.18 o 
  -5   5   1        2.21       -4.50      5.68 o 
  -4   5   1       22.03       18.66      3.97 o 
  -3   5   1      258.33      293.86      9.33 o 
  -2   5   1      659.62      869.78     16.95 o 
  -1   5   1     1643.87     1620.94     18.23 o 
   0   5   1     1035.20      774.21      8.53 o 
   1   5   1     1719.11     1699.23     18.77 o 
   2   5   1      677.86      903.35     17.05 o 
   3   5   1      216.73      225.22      6.97 o 
   4   5   1       20.44       23.06      3.43 o 
   5   5   1        2.64       -6.33      6.33 o 
  -5   6   1       37.30       34.21      3.75 o 
  -4   6   1       89.58       94.16      4.72 o 
  -3   6   1       48.34       71.75      3.54 o 
  -2   6   1      645.82      769.93     16.62 o 
  -1   6   1      107.66      105.10      3.00 o 
   0   6   1       75.44       43.46      1.40 o 
   1   6   1      126.02      131.49      4.08 o 
   2   6   1      600.55      696.04     16.09 o 
   3   6   1       35.03       49.98      3.11 o 
   4   6   1       88.30       94.27      4.72 o 
   5   6   1       37.25       31.42      3.32 o 
  -5   7   1       84.13       64.35      4.08 o 
  -4   7   1        7.59        8.15      3.32 o 
  -3   7   1      144.52      214.50      6.43 o 
  -2   7   1       21.99       28.42      2.14 o 
  -1   7   1      803.48      717.92     13.83 o 
   0   7   1     1003.25      681.54     13.25 o 
   1   7   1      841.13      767.36     14.37 o 
   2   7   1       31.65       40.65      2.57 o 
   3   7   1      125.00      196.37      6.11 o 
   4   7   1        8.48       10.40      3.43 o 
   5   7   1       83.01       64.99      4.18 o 
  -5   8   1       51.66       39.90      3.75 o 
  -4   8   1        3.17        6.22      2.79 o 
  -3   8   1       46.33       79.58      3.97 o 
  -2   8   1     1202.54     1226.91     22.84 o 
  -1   8   1      166.23      167.74      5.47 o 
   0   8   1      675.48      566.56      8.87 o 
   1   8   1      142.58      145.43      4.29 o 
   2   8   1     1221.78     1203.00     22.95 o 
   3   8   1       42.22       68.96      4.08 o 
   4   8   1        4.54        6.86      3.43 o 
   5   8   1       53.03       49.33      3.86 o 
  -5   9   1       26.47       22.95      3.00 o 
  -4   9   1       46.88       29.17      4.18 o 
  -3   9   1       21.81       14.69      3.11 o 
  -2   9   1      596.27      701.61     18.34 o 
  -1   9   1      568.66      577.31     14.48 o 
   0   9   1      695.45      682.13     23.65 o 
   1   9   1      525.59      534.63     13.83 o 
   2   9   1      656.21      788.49     20.06 o 
   3   9   1       21.94       19.09      3.11 o 
   4   9   1       48.97       37.86      3.32 o 
   5   9   1       26.52       27.24      3.11 o 
  -5  10   1        8.86        2.47      4.83 o 
  -4  10   1       90.35       93.63      4.72 o 
  -3  10   1        8.41       -2.68      7.29 o 
  -2  10   1      414.82      496.99     14.05 o 
  -1  10   1      146.21      141.46      4.50 o 
   0  10   1        1.97        2.24      2.63 o 
   1  10   1      176.28      163.45      4.50 o 
   2  10   1      435.10      515.43     14.69 o 
   3  10   1       10.44        3.97      3.32 o 
   4  10   1       80.70       78.51      4.61 o 
   5  10   1        8.23        4.40      5.26 o 
  -5  11   1       14.24       11.48      2.47 o 
  -4  11   1       24.28       30.67      3.86 o 
  -3  11   1      115.66      113.25      5.58 o 
  -2  11   1       39.32       39.68      3.32 o 
  -1  11   1      529.77      524.01     15.55 o 
   0  11   1       91.40       96.25      4.24 o 
   1  11   1      514.44      481.54     13.08 o 
   2  11   1       36.19       33.03      3.32 o 
   3  11   1      137.63      142.85      5.58 o 
   4  11   1       24.24       33.68      3.22 o 
   5  11   1       14.98       12.98      2.47 o 
  -4  12   1        2.45        4.08      2.36 o 
  -3  12   1      156.83      159.80      6.43 o 
  -2  12   1       95.91       91.16      4.29 o 
  -1  12   1      353.43      331.40      9.33 o 
   0  12   1        4.65        7.01      4.56 o 
   1  12   1      323.86      276.06      8.37 o 
   2  12   1       99.11      101.78      4.29 o 
   3  12   1      143.27      143.07      5.79 o 
   4  12   1        1.74       -2.47      6.22 o 
  -4  13   1        9.84       10.30      2.90 o 
  -3  13   1      294.59      288.39      9.44 o 
  -2  13   1       43.04       39.15      3.32 o 
  -1  13   1       60.98       52.34      3.32 o 
   0  13   1        1.26        1.03      1.89 o 
   1  13   1       65.73       58.56      3.32 o 
   2  13   1       46.28       36.36      3.32 o 
   3  13   1      266.55      236.59      7.29 o 
   4  13   1       10.80       -0.54      6.22 o 
  -4  14   1        7.86        7.61      2.57 o 
  -3  14   1       26.12       22.84      3.54 o 
  -2  14   1      172.97      140.17      5.47 o 
  -1  14   1       77.40       68.00      4.29 o 
   0  14   1      562.56      483.52     14.37 o 
   1  14   1       76.42       69.82      3.75 o 
   2  14   1      188.52      149.50      5.47 o 
   3  14   1       30.96       26.92      3.54 o 
   4  14   1        7.94        4.61      2.57 o 
  -4  15   1        1.38        0.00      4.40 o 
  -3  15   1       48.95       44.08      4.08 o 
  -2  15   1      101.58      117.65      4.93 o 
  -1  15   1       40.54       43.44      3.97 o 
   0  15   1       32.23       29.55      4.83 o 
   1  15   1       37.66       36.89      3.32 o 
   2  15   1      100.53      107.78      4.93 o 
   3  15   1       50.21       49.55      3.97 o 
   4  15   1        1.06        2.68      2.25 o 
  -3  16   1        2.09        2.47      2.47 o 
  -2  16   1       25.12       34.86      3.54 o 
  -1  16   1       74.29       84.40      4.29 o 
   0  16   1      107.26      109.42      3.65 o 
   1  16   1       68.43       75.07      4.29 o 
   2  16   1       32.90       35.50      3.54 o 
   3  16   1        1.35        1.18      6.11 o 
  -3  17   1       44.51       44.94      3.22 o 
  -2  17   1       25.15       20.59      3.43 o 
  -1  17   1       58.84       67.24      4.29 o 
   0  17   1      129.97      128.43      7.08 o 
   1  17   1       52.94       51.48      3.65 o 
   2  17   1       30.97       27.46      3.43 o 
   3  17   1       44.13       35.07      3.32 o 
  -3  18   1        1.88        1.39      2.25 o 
  -2  18   1       10.54       11.37      2.47 o 
  -1  18   1       80.20       92.02      4.93 o 
   0  18   1       31.06       28.79      2.54 o 
   1  18   1       66.51       77.65      4.18 o 
   2  18   1        9.08        8.90      2.57 o 
   3  18   1        1.61       -2.25      4.61 o 
  -2  19   1       11.79       10.94      2.79 o 
  -1  19   1        8.84       18.12      2.57 o 
   0  19   1       26.32       37.06      4.83 o 
   1  19   1        5.71        5.90      2.57 o 
   2  19   1       12.02       11.15      2.79 o 
  -2  20   1       10.65        6.76      2.25 o 
  -1  20   1        0.01        2.25      2.25 o 
   0  20   1       17.09       14.07      1.91 o 
   1  20   1        0.16        1.72      5.15 o 
   2  20   1       10.54        7.83      2.25 o 
  -1  21   1        0.80       -5.15      5.15 o 
   0  21   1        7.48        9.70      3.27 o 
   1  21   1        0.94       -2.79      4.18 o 
   0  22   1        1.34        2.36      1.74 o 
   0   0   2        9.91        3.85      1.46 o 
   1   0   2     1095.37     1713.93     26.97 o 
   2   0   2      819.77     1204.74     15.09 o 
   3   0   2      267.20      378.30      8.37 o 
   4   0   2      166.12      152.23      7.08 o 
   5   0   2        0.32        3.17      3.22 o 
  -5   1   2      121.72      113.68      5.47 o 
  -4   1   2       12.68       22.09      3.32 o 
  -3   1   2       72.76      116.79      4.08 o 
  -2   1   2      890.78     1547.80     21.99 o 
  -1   1   2     5666.20     8133.03     42.68 o 
   0   1   2     2323.19     1608.88     28.47 o 
   1   1   2     5842.07     8595.05     45.04 o 
   2   1   2      842.59     1461.47     22.20 o 
   3   1   2       71.40      118.51      4.61 o 
   4   1   2       10.83        7.61      8.47 o 
   5   1   2      125.61      118.51      5.90 o 
  -5   2   2       13.80       14.80      3.54 o 
  -4   2   2       60.25       53.84      3.97 o 
  -3   2   2      372.21      504.92     14.16 o 
  -2   2   2     1224.71     1728.08     22.31 o 
  -1   2   2     4791.15     6462.96     36.36 o 
   0   2   2     1204.27      874.81     31.16 o 
   1   2   2     4846.54     6434.54     36.89 o 
   2   2   2     1181.87     1702.02     23.38 o 
   3   2   2      383.29      507.39     14.37 o 
   4   2   2       57.91       52.44      4.29 o 
   5   2   2       14.39       13.83      3.97 o 
  -5   3   2       12.12       15.87      2.90 o 
  -4   3   2       65.05       74.43      4.61 o 
  -3   3   2       48.92       61.67      3.32 o 
  -2   3   2      534.21      735.29     14.80 o 
  -1   3   2      707.09      737.22     11.15 o 
   0   3   2     1342.70      848.64     31.05 o 
   1   3   2      718.47      727.14     11.37 o 
   2   3   2      571.10      806.93     15.87 o 
   3   3   2       58.63       75.61      3.86 o 
   4   3   2       62.68       79.69      4.93 o 
   5   3   2       12.03       15.34      3.22 o 
  -5   4   2        4.25       -4.50      6.76 o 
  -4   4   2        7.90        6.01      7.29 o 
  -3   4   2      106.79      147.79      4.72 o 
  -2   4   2      698.47      780.55     15.55 o 
  -1   4   2     4037.30     4023.61     29.17 o 
   0   4   2     1367.64      892.50     29.65 o 
   1   4   2     3601.38     3559.12     27.56 o 
   2   4   2      781.94      911.50     17.37 o 
   3   4   2       96.66      124.84      4.40 o 
   4   4   2        7.90       13.73      2.79 o 
   5   4   2        4.58        1.18      6.54 o 
  -5   5   2       71.84       64.03      4.29 o 
  -4   5   2       37.06       31.96      4.08 o 
  -3   5   2      114.93      150.90      4.50 o 
  -2   5   2      298.43      353.06      9.65 o 
  -1   5   2     2457.41     2167.69     21.77 o 
   0   5   2      140.70      102.86      5.85 o 
   1   5   2     2552.19     2191.18     22.20 o 
   2   5   2      283.39      341.69     10.08 o 
   3   5   2      112.23      136.74      4.61 o 
   4   5   2       38.60       38.82      3.54 o 
   5   5   2       70.77       64.46      4.08 o 
  -5   6   2        1.28        4.72      2.57 o 
  -4   6   2      111.85      137.06      5.47 o 
  -3   6   2       42.15       59.74      3.75 o 
  -2   6   2      797.82      914.82     18.23 o 
  -1   6   2      756.74      693.57     12.98 o 
   0   6   2     1321.69      990.18     43.76 o 
   1   6   2      699.21      603.70     12.33 o 
   2   6   2      686.33      792.88     17.37 o 
   3   6   2       46.80       61.24      3.22 o 
   4   6   2      113.41      131.49      5.68 o 
   5   6   2        1.70        4.40      6.11 o 
  -5   7   2       23.77       21.77      3.00 o 
  -4   7   2        6.64        2.04      7.51 o 
  -3   7   2      136.01      142.53      5.04 o 
  -2   7   2       59.33       69.17      3.00 o 
  -1   7   2     2126.92     1952.87     23.49 o 
   0   7   2      114.56       68.18      2.36 o 
   1   7   2     2082.17     1876.84     23.06 o 
   2   7   2       63.91       72.50      3.11 o 
   3   7   2      146.56      171.06      5.04 o 
   4   7   2        9.58        5.68      7.08 o 
   5   7   2       22.35       20.48      3.11 o 
  -5   8   2       15.64       14.05      2.79 o 
  -4   8   2       55.38       73.14      4.08 o 
  -3   8   2       22.71       25.95      2.90 o 
  -2   8   2      443.73      517.04     15.12 o 
  -1   8   2      131.31      147.04      4.72 o 
   0   8   2       32.34       16.32      3.22 o 
   1   8   2      109.99      126.55      4.18 o 
   2   8   2      449.30      484.22     13.30 o 
   3   8   2       26.07       22.63      3.00 o 
   4   8   2       47.25       55.88      5.04 o 
   5   8   2       15.35       13.62      2.90 o 
  -5   9   2       44.39       32.93      3.32 o 
  -4   9   2       16.70       16.41      3.43 o 
  -3   9   2        5.60       -4.29      5.58 o 
  -2   9   2      154.04      145.96      4.08 o 
  -1   9   2     2274.82     2140.02     28.31 o 
   0   9   2     1014.05      819.45     25.69 o 
   1   9   2     2288.19     2090.26     27.78 o 
   2   9   2      176.47      174.71      5.26 o 
   3   9   2        6.23        2.57      2.57 o 
   4   9   2       20.57        6.43      9.22 o 
   5   9   2       45.18       32.71      3.54 o 
  -5  10   2       16.41       16.73      2.79 o 
  -4  10   2      106.80      110.79      5.36 o 
  -3  10   2      159.05      172.24      5.90 o 
  -2  10   2      217.02      225.54      7.08 o 
  -1  10   2      171.73      188.11      5.79 o 
   0  10   2      599.84      480.18     17.37 o 
   1  10   2      196.02      204.63      5.90 o 
   2  10   2      180.76      182.43      5.26 o 
   3  10   2      163.64      179.43      6.11 o 
   4  10   2      105.02       86.66      4.72 o 
   5  10   2       16.63       19.63      2.90 o 
  -4  11   2       13.77       13.30      3.11 o 
  -3  11   2      252.79      301.47      9.01 o 
  -2  11   2      116.42      124.19      4.50 o 
  -1  11   2      152.32      132.67      3.97 o 
   0  11   2      251.73      259.09      6.97 o 
   1  11   2      144.06      114.54      4.08 o 
   2  11   2      130.30      130.63      4.61 o 
   3  11   2      271.35      309.20      8.47 o 
   4  11   2       12.28       18.66      3.22 o 
  -4  12   2       50.38       47.73      3.54 o 
  -3  12   2       88.19       95.34      4.93 o 
  -2  12   2        9.94        4.29      6.22 o 
  -1  12   2      100.61       86.66      3.97 o 
   0  12   2        0.47       -2.36      2.60 o 
   1  12   2       83.33       71.32      3.54 o 
   2  12   2       15.50        3.11      5.68 o 
   3  12   2       79.86       90.09      5.04 o 
   4  12   2       49.93       41.83      3.65 o 
  -4  13   2       25.18       21.77      2.90 o 
  -3  13   2       17.58       12.23      3.54 o 
  -2  13   2      119.89      106.71      4.72 o 
  -1  13   2      136.06      126.55      4.50 o 
   0  13   2       22.53       26.07      4.40 o 
   1  13   2      135.31      112.07      4.61 o 
   2  13   2      124.62      111.43      4.61 o 
   3  13   2       18.44       13.62      3.54 o 
   4  13   2       26.51       28.10      2.90 o 
  -4  14   2       17.74        2.04      5.58 o 
  -3  14   2       49.40       39.68      4.29 o 
  -2  14   2      115.13      122.16      4.83 o 
  -1  14   2      234.67      223.50      6.22 o 
   0  14   2      151.52      139.36      3.59 o 
   1  14   2      247.26      219.54      6.33 o 
   2  14   2       91.26       87.73      4.83 o 
   3  14   2       50.28       34.53      3.54 o 
   4  14   2       18.21        2.04      6.76 o 
  -4  15   2       12.64       15.01      2.14 o 
  -3  15   2       17.04       25.85      3.43 o 
  -2  15   2       53.87       60.49      4.29 o 
  -1  15   2       22.25       28.42      3.43 o 
   0  15   2      228.68      197.37      5.04 o 
   1  15   2       23.46       21.77      3.43 o 
   2  15   2       59.72       64.35      4.29 o 
   3  15   2       20.33       31.64      3.32 o 
   4  15   2       15.65       13.30      2.68 o 
  -3  16   2       80.57       64.67      3.75 o 
  -2  16   2       17.18       17.80      2.90 o 
  -1  16   2      117.28      122.69      5.04 o 
   0  16   2        0.97        2.53      2.43 o 
   1  16   2      126.33      124.19      5.68 o 
   2  16   2       20.17       19.95      3.54 o 
   3  16   2       76.08       60.81      3.75 o 
  -3  17   2       21.98       16.62      3.22 o 
  -2  17   2       11.84        9.55      2.68 o 
  -1  17   2       20.94       25.31      3.65 o 
   0  17   2       15.75        8.98      2.65 o 
   1  17   2       14.32       18.77      2.90 o 
   2  17   2       14.51       15.77      3.43 o 
   3  17   2       24.69       17.05      3.32 o 
  -3  18   2        9.68        3.97      5.36 o 
  -2  18   2        7.33       14.37      2.47 o 
  -1  18   2       28.27       33.68      3.54 o 
   0  18   2       32.90       37.67      2.50 o 
   1  18   2       27.96       33.03      3.54 o 
   2  18   2        8.56       15.12      2.57 o 
   3  18   2        8.85        8.15      2.25 o 
  -2  19   2       10.93       12.98      2.68 o 
  -1  19   2       69.17       71.32      4.50 o 
   0  19   2        6.74        6.06      1.90 o 
   1  19   2       74.61       74.75      4.50 o 
   2  19   2       12.20       13.83      2.79 o 
  -2  20   2        3.40        1.82      4.93 o 
  -1  20   2       16.07       13.94      2.79 o 
   0  20   2       15.54       26.60      2.12 o 
   1  20   2       13.55       11.90      2.25 o 
   2  20   2        2.63        0.00      4.08 o 
  -1  21   2        9.63       14.16      2.25 o 
   0  21   2        0.03        2.57      3.33 o 
   1  21   2        9.65       12.01      2.36 o 
   0  22   2        1.04        0.32      1.75 o 
   1   0   3    32069.07    35354.12    578.92 o 
   2   0   3       55.68       74.59      2.58 o 
   3   0   3       46.58       66.01      2.95 o 
   4   0   3      141.46      151.42      4.84 o 
   5   0   3       17.27       14.10      4.24 o 
  -5   1   3        2.50        3.86      7.72 o 
  -4   1   3        0.73       -0.75      7.29 o 
  -3   1   3      215.82      255.46      7.29 o 
  -2   1   3     2891.15     4478.67     41.40 o 
  -1   1   3     8940.70    10678.12     55.23 o 
   0   1   3     1537.94     1019.75     16.52 o 
   1   1   3     9062.12    11415.24     57.59 o 
   2   1   3     3103.80     4918.17     43.97 o 
   3   1   3      224.04      272.52      8.26 o 
   4   1   3        1.42       -8.26      8.26 o 
   5   1   3        2.55        8.90      3.75 o 
  -5   2   3       43.17       48.90      4.29 o 
  -4   2   3       59.96       72.93      4.93 o 
  -3   2   3       65.55       90.95      4.08 o 
  -2   2   3      373.57      623.32     14.69 o 
  -1   2   3    12360.47    13002.50     62.63 o 
   0   2   3    10341.21     6632.51     76.58 o 
   1   2   3    12800.82    14176.76     66.92 o 
   2   2   3      320.45      545.35     14.37 o 
   3   2   3       51.03       75.72      3.65 o 
   4   2   3       53.39       73.04      4.50 o 
   5   2   3       44.41       55.66      4.08 o 
  -5   3   3       29.44       25.95      3.75 o 
  -4   3   3      123.60      123.01      5.68 o 
  -3   3   3       51.58       61.56      3.43 o 
  -2   3   3      506.12      719.63     15.44 o 
  -1   3   3     4452.91     4381.50     31.53 o 
   0   3   3        3.34        2.07      1.17 o 
   1   3   3     4448.64     4572.62     32.17 o 
   2   3   3      518.21      817.98     16.95 o 
   3   3   3       38.46       45.15      3.54 o 
   4   3   3      117.17      111.11      5.90 o 
   5   3   3       32.07       27.88      3.86 o 
  -5   4   3       20.97       29.28      3.54 o 
  -4   4   3       27.62       27.56      3.65 o 
  -3   4   3      245.03      322.82      9.97 o 
  -2   4   3      706.37      909.57     18.12 o 
  -1   4   3     2242.00     2144.96     21.88 o 
   0   4   3     3930.63     2697.13     37.54 o 
   1   4   3     2056.57     2028.27     21.13 o 
   2   4   3      722.35     1004.59     18.66 o 
   3   4   3      233.84      322.82      9.76 o 
   4   4   3       23.24       28.74      3.54 o 
   5   4   3       20.83       25.52      3.65 o 
  -5   5   3        8.96        8.69      2.90 o 
  -4   5   3      138.15      173.42      6.54 o 
  -3   5   3      279.93      298.15      9.33 o 
  -2   5   3      749.04      763.50     17.05 o 
  -1   5   3       23.82       23.06      1.93 o 
   0   5   3       77.07       64.01      1.63 o 
   1   5   3       33.52       29.71      1.93 o 
   2   5   3      729.75      803.61     17.37 o 
   3   5   3      302.64      329.36      9.97 o 
   4   5   3      138.33      165.81      6.33 o 
   5   5   3        8.61        8.79      2.90 o 
  -5   6   3        4.05       -2.14      6.43 o 
  -4   6   3      105.88      113.36      5.90 o 
  -3   6   3      145.09      149.72      5.15 o 
  -2   6   3       76.83       93.31      3.43 o 
  -1   6   3      388.77      356.06     10.19 o 
   0   6   3      956.61      580.42     30.19 o 
   1   6   3      365.02      362.50     10.30 o 
   2   6   3       60.08       75.82      3.32 o 
   3   6   3      143.10      165.48      5.04 o 
   4   6   3       91.04       98.88      5.04 o 
   5   6   3        4.26        2.79      3.43 o 
  -5   7   3       15.41       20.81      3.00 o 
  -4   7   3      100.96      118.94      5.15 o 
  -3   7   3       62.63       55.23      3.65 o 
  -2   7   3      285.86      297.29      9.01 o 
  -1   7   3      898.30      783.87     15.55 o 
   0   7   3      135.57      130.33      3.59 o 
   1   7   3      921.97      854.66     16.19 o 
   2   7   3      348.70      376.12     11.37 o 
   3   7   3       76.69       88.37      4.18 o 
   4   7   3       97.70      116.15      5.79 o 
   5   7   3       15.35        4.72      6.86 o 
  -5   8   3        0.44        0.97      5.04 o 
  -4   8   3       87.98       95.34      4.93 o 
  -3   8   3       46.89       35.71      3.22 o 
  -2   8   3      289.25      273.05      7.61 o 
  -1   8   3      188.28      152.94      4.50 o 
   0   8   3      178.65      119.11      4.77 o 
   1   8   3      165.24      154.33      4.83 o 
   2   8   3      241.68      246.13      7.61 o 
   3   8   3       45.15       33.68      3.11 o 
   4   8   3       91.74      112.82      5.79 o 
   5   8   3        0.61        0.97      2.47 o 
  -5   9   3       66.92       55.88      3.75 o 
  -4   9   3       88.33      104.24      5.26 o 
  -3   9   3      161.25      172.88      5.68 o 
  -2   9   3      230.78      266.19      7.94 o 
  -1   9   3      339.89      311.23      9.55 o 
   0   9   3        1.07       -0.20      3.10 o 
   1   9   3      352.55      305.44      8.79 o 
   2   9   3      235.00      260.72      7.94 o 
   3   9   3      145.63      147.68      5.90 o 
   4   9   3       95.92      112.18      5.68 o 
   5   9   3       68.37       51.91      3.65 o 
  -5  10   3        0.17       -2.68      4.83 o 
  -4  10   3       11.75        6.54      7.29 o 
  -3  10   3       26.04       27.03      3.65 o 
  -2  10   3        0.69        3.54      2.36 o 
  -1  10   3      537.29      513.29     13.73 o 
   0  10   3      452.07      386.28     15.18 o 
   1  10   3      570.45      563.27     16.19 o 
   2  10   3        1.12       -3.22      5.47 o 
   3  10   3       30.18       34.96      3.43 o 
   4  10   3       14.35        2.04      8.26 o 
   5  10   3        0.18        0.43      2.47 o 
  -4  11   3       13.66       17.70      3.54 o 
  -3  11   3       61.09       58.99      4.72 o 
  -2  11   3       31.95       30.35      3.22 o 
  -1  11   3      160.62      172.56      5.04 o 
   0  11   3      134.21      140.93      2.99 o 
   1  11   3      185.84      181.03      5.15 o 
   2  11   3       38.46       42.68      3.00 o 
   3  11   3       59.59       61.02      4.29 o 
   4  11   3       11.23       14.16      3.22 o 
  -4  12   3        4.84        2.90      2.90 o 
  -3  12   3       72.27       81.19      4.93 o 
  -2  12   3      258.45      235.62      6.86 o 
  -1  12   3       38.64       34.32      3.11 o 
   0  12   3      148.32      136.80      3.11 o 
   1  12   3       42.73       43.54      3.22 o 
   2  12   3      259.20      225.43      7.08 o 
   3  12   3       74.21       76.47      4.29 o 
   4  12   3        5.83       -1.82      6.22 o 
  -4  13   3       33.60       33.68      3.32 o 
  -3  13   3       10.74       12.12      2.90 o 
  -2  13   3      107.82      111.43      4.72 o 
  -1  13   3       55.06       56.84      3.43 o 
   0  13   3       30.32       28.47      1.97 o 
   1  13   3       58.02       56.20      3.54 o 
   2  13   3      103.41       91.48      4.72 o 
   3  13   3        8.01       -5.79      7.19 o 
   4  13   3       32.72       27.78      3.43 o 
  -4  14   3        7.21        6.97      2.47 o 
  -3  14   3        5.26        2.14      6.33 o 
  -2  14   3       49.07       60.38      4.18 o 
  -1  14   3       98.50      105.64      5.04 o 
   0  14   3      341.74      289.10     11.64 o 
   1  14   3      113.85      126.77      5.15 o 
   2  14   3       39.82       49.12      4.29 o 
   3  14   3        5.77       12.76      2.90 o 
   4  14   3        8.35        4.18      2.57 o 
  -4  15   3        6.54        2.47      4.61 o 
  -3  15   3       10.96       15.44      2.68 o 
  -2  15   3       20.06       15.01      3.54 o 
  -1  15   3      377.77      391.35     12.33 o 
   0  15   3      131.02      115.04      6.86 o 
   1  15   3      381.81      384.80     11.15 o 
   2  15   3       14.16       10.19      2.90 o 
   3  15   3        8.99        8.15      3.43 o 
   4  15   3        6.20        0.43      4.83 o 
  -3  16   3       12.49       12.23      2.47 o 
  -2  16   3       61.36       77.86      4.29 o 
  -1  16   3       59.03       50.08      3.54 o 
   0  16   3        2.71        1.39      2.84 o 
   1  16   3       65.31       47.94      3.65 o 
   2  16   3       53.27       55.55      4.29 o 
   3  16   3       14.73       10.08      3.11 o 
  -3  17   3        2.87        2.14      2.68 o 
  -2  17   3      110.80      125.80      5.36 o 
  -1  17   3       82.28       99.53      5.04 o 
   0  17   3       31.95       33.28      2.58 o 
   1  17   3       83.11       92.13      4.40 o 
   2  17   3      110.67      109.50      5.47 o 
   3  17   3        2.44        3.22      4.29 o 
  -3  18   3        1.19        5.58      1.72 o 
  -2  18   3       15.34       17.27      3.11 o 
  -1  18   3       68.92       81.40      4.83 o 
   0  18   3       21.54       20.34      2.24 o 
   1  18   3       74.51       87.51      4.18 o 
   2  18   3       14.85       18.23      3.11 o 
   3  18   3        1.38        3.54      4.50 o 
  -2  19   3       11.90       14.37      2.68 o 
  -1  19   3       64.60       85.15      4.40 o 
   0  19   3       87.01       82.55      3.30 o 
   1  19   3       65.30       88.91      4.50 o 
   2  19   3       11.74       19.20      2.79 o 
  -2  20   3       18.57       24.24      2.57 o 
  -1  20   3        8.73       11.48      2.14 o 
   0  20   3       32.18       42.07      2.50 o 
   1  20   3        7.64       -3.43      6.22 o 
   2  20   3       20.24       25.31      2.68 o 
  -1  21   3        2.71       -2.68      4.83 o 
   0  21   3        0.67        1.87      2.09 o 
   1  21   3        2.94       -0.86      5.04 o 
   0   0   4      637.67      463.29     23.59 o 
   1   0   4     5501.51     5777.89     28.21 o 
   2   0   4      142.04      192.17      3.88 o 
   3   0   4       76.48       71.21      4.83 o 
   4   0   4       84.10      124.89      9.97 o 
   5   0   4       77.19       71.48      6.22 o 
  -5   1   4       24.68       31.53      4.08 o 
  -4   1   4        0.01        0.00      6.33 o 
  -3   1   4        8.44       13.08      2.90 o 
  -2   1   4     1076.76     1693.76     26.28 o 
  -1   1   4     8518.33     8441.47     50.41 o 
   0   1   4     4003.97     2909.06     91.86 o 
   1   1   4     8225.18     8419.49     49.66 o 
   2   1   4      975.77     1632.95     25.74 o 
   3   1   4       10.34       20.91      3.00 o 
   4   1   4        0.34        6.76      3.32 o 
   5   1   4       23.57       32.60      4.18 o 
  -5   2   4      138.98      122.58      5.79 o 
  -4   2   4        7.18       17.80      3.75 o 
  -3   2   4      284.44      427.06     12.76 o 
  -2   2   4      149.30      170.95      4.83 o 
  -1   2   4      321.34      316.92      9.22 o 
   0   2   4     5323.27     3846.57     63.81 o 
   1   2   4      242.94      248.81      7.29 o 
   2   2   4      190.66      256.97      7.72 o 
   3   2   4      263.53      397.14     11.15 o 
   4   2   4        6.81       15.23      3.97 o 
   5   2   4      134.42      128.38      5.58 o 
  -5   3   4        2.48        1.18      3.00 o 
  -4   3   4       18.35       14.59      3.65 o 
  -3   3   4       95.56      112.61      4.40 o 
  -2   3   4      558.33      793.31     17.70 o 
  -1   3   4      467.68      432.53     10.40 o 
   0   3   4     4793.01     3576.36    150.31 o 
   1   3   4      495.41      472.96     11.05 o 
   2   3   4      487.52      772.72     17.59 o 
   3   3   4       82.90       99.85      4.29 o 
   4   3   4       17.81       19.63      3.75 o 
   5   3   4        2.38       -4.61      7.29 o 
  -5   4   4        7.60       -4.72      6.43 o 
  -4   4   4       80.02       93.73      5.04 o 
  -3   4   4       67.86       73.04      3.75 o 
  -2   4   4      351.88      379.34     10.62 o 
  -1   4   4      722.36      588.04     12.23 o 
   0   4   4     2568.39     1814.11     17.05 o 
   1   4   4      723.98      605.09     12.33 o 
   2   4   4      374.26      458.06     13.73 o 
   3   4   4       64.85       62.95      3.86 o 
   4   4   4       78.57       97.38      5.36 o 
   5   4   4        6.58        6.76      3.11 o 
  -5   5   4        8.65       12.23      2.79 o 
  -4   5   4       58.16       73.79      4.40 o 
  -3   5   4      133.05      148.54      5.04 o 
  -2   5   4     1193.93     1322.90     23.17 o 
  -1   5   4     1334.79     1257.59     18.45 o 
   0   5   4      192.89      152.47      4.45 o 
   1   5   4     1272.43     1222.09     18.12 o 
   2   5   4     1130.60     1351.21     23.49 o 
   3   5   4      150.00      184.57      5.58 o 
   4   5   4       58.48       71.21      4.40 o 
   5   5   4        9.00       -3.43      6.33 o 
  -5   6   4        5.84       11.15      3.22 o 
  -4   6   4        0.29       -3.54      7.19 o 
  -3   6   4       60.62       73.36      4.08 o 
  -2   6   4      330.17      350.91     10.83 o 
  -1   6   4      106.80      111.11      3.32 o 
   0   6   4      103.84       42.69      2.52 o 
   1   6   4      171.81      170.74      5.36 o 
   2   6   4      296.32      345.23     10.51 o 
   3   6   4       63.24       82.04      3.97 o 
   4   6   4        0.38       -5.15      6.65 o 
   5   6   4        6.79        7.83      2.79 o 
  -5   7   4        0.99       -4.93      4.93 o 
  -4   7   4      216.73      176.96      6.43 o 
  -3   7   4       27.34       45.90      3.65 o 
  -2   7   4      213.22      258.90      7.29 o 
  -1   7   4      565.08      511.04     13.19 o 
   0   7   4     8032.96     6166.15     65.80 o 
   1   7   4      520.93      459.77     12.44 o 
   2   7   4      241.87      303.73      9.65 o 
   3   7   4       25.83       43.11      3.65 o 
   4   7   4      218.41      187.47      6.65 o 
   5   7   4        0.80        2.04      4.72 o 
  -5   8   4        2.33        1.82      4.93 o 
  -4   8   4       47.32       52.23      4.29 o 
  -3   8   4      165.36      143.82      5.15 o 
  -2   8   4       55.08       64.78      3.32 o 
  -1   8   4      136.67      112.07      3.43 o 
   0   8   4      870.37      745.87     16.84 o 
   1   8   4      114.60      101.56      3.43 o 
   2   8   4       69.50       88.48      3.75 o 
   3   8   4      172.59      160.66      5.79 o 
   4   8   4       43.94       49.44      4.40 o 
   5   8   4        2.70        1.93      4.83 o 
  -5   9   4        3.81       -3.43      5.15 o 
  -4   9   4      198.79      179.00      6.22 o 
  -3   9   4        6.42        2.68      6.11 o 
  -2   9   4       60.91       58.45      3.54 o 
  -1   9   4     1591.52     1443.23     24.56 o 
   0   9   4      473.51      357.51      7.43 o 
   1   9   4     1647.33     1573.54     25.63 o 
   2   9   4       47.16       42.26      3.11 o 
   3   9   4        9.34       10.19      2.68 o 
   4   9   4      208.45      207.42      7.19 o 
   5   9   4        3.46        4.40      4.93 o 
  -5  10   4        4.33        1.18      2.25 o 
  -4  10   4        6.84        4.61      6.65 o 
  -3  10   4       77.09       78.83      4.83 o 
  -2  10   4       27.90       21.77      2.79 o 
  -1  10   4       59.16       53.95      3.11 o 
   0  10   4        1.39       -0.58      2.84 o 
   1  10   4       93.03       83.12      3.54 o 
   2  10   4       30.18       27.35      2.79 o 
   3  10   4       66.07       66.39      4.93 o 
   4  10   4        7.80        4.18      2.79 o 
   5  10   4        4.73        3.54      5.47 o 
  -4  11   4       23.28       17.27      3.22 o 
  -3  11   4       10.26       -6.54      6.54 o 
  -2  11   4      267.26      253.64      7.94 o 
  -1  11   4       11.07       15.98      2.04 o 
   0  11   4      123.20      109.80      6.11 o 
   1  11   4       15.30       17.91      2.47 o 
   2  11   4      264.58      269.41      7.94 o 
   3  11   4        9.29        2.90      5.79 o 
   4  11   4       24.52       21.56      3.22 o 
  -4  12   4       44.68       40.86      3.75 o 
  -3  12   4       15.10       15.77      3.75 o 
  -2  12   4       30.02       23.27      3.32 o 
  -1  12   4      302.97      283.78      8.47 o 
   0  12   4     1467.09     1176.04     18.08 o 
   1  12   4      333.38      325.82      9.97 o 
   2  12   4       25.65       26.81      3.32 o 
   3  12   4       18.22       17.80      3.75 o 
   4  12   4       44.80       40.11      3.75 o 
  -4  13   4       12.47       14.16      2.79 o 
  -3  13   4       26.63       27.67      3.75 o 
  -2  13   4      233.94      180.93      6.43 o 
  -1  13   4       11.07       10.62      2.47 o 
   0  13   4       94.52       88.08      3.65 o 
   1  13   4       13.40        8.58      2.47 o 
   2  13   4      229.24      189.72      6.33 o 
   3  13   4       26.45       31.10      3.65 o 
   4  13   4       14.51       15.34      2.79 o 
  -4  14   4       31.25       25.52      3.00 o 
  -3  14   4        5.62       -1.50      7.29 o 
  -2  14   4       97.68       95.24      5.15 o 
  -1  14   4       91.47       72.18      4.08 o 
   0  14   4      248.24      213.20      4.59 o 
   1  14   4       75.95       61.67      4.08 o 
   2  14   4       92.12       91.80      5.15 o 
   3  14   4        4.40        2.90      5.79 o 
   4  14   4       29.43       24.99      3.00 o 
  -4  15   4        9.11        9.22      2.57 o 
  -3  15   4       25.06       23.27      3.43 o 
  -2  15   4       95.24       78.08      4.50 o 
  -1  15   4      292.65      271.66      8.69 o 
   0  15   4      292.20      261.77      5.95 o 
   1  15   4      292.50      269.51      7.83 o 
   2  15   4      103.22       80.65      4.40 o 
   3  15   4       26.87       25.31      3.43 o 
   4  15   4        7.70        4.61      2.14 o 
  -3  16   4       23.92       22.95      3.11 o 
  -2  16   4        3.31        0.75      6.54 o 
  -1  16   4       11.26        9.01      3.75 o 
   0  16   4       98.12       89.87      3.68 o 
   1  16   4        9.65       10.30      3.00 o 
   2  16   4        2.43        1.50      6.54 o 
   3  16   4       26.63       29.81      3.11 o 
  -3  17   4        0.30       -5.90      5.90 o 
  -2  17   4       55.10       49.98      4.18 o 
  -1  17   4       15.46       18.77      3.75 o 
   0  17   4       38.35       44.55      2.65 o 
   1  17   4        9.28       20.59      2.90 o 
   2  17   4       51.65       46.65      3.43 o 
   3  17   4        0.08       -2.04      5.26 o 
  -3  18   4        4.19        2.57      2.57 o 
  -2  18   4       58.62       47.73      3.75 o 
  -1  18   4        5.52        5.04      2.90 o 
   0  18   4        0.11        2.60      3.30 o 
   1  18   4        4.86        4.18      6.33 o 
   2  18   4       57.11       54.70      3.75 o 
   3  18   4        3.00        5.15      2.14 o 
  -2  19   4        6.41        5.36      5.90 o 
  -1  19   4       60.91       54.48      3.86 o 
   0  19   4       22.38       20.38      2.39 o 
   1  19   4       57.92       56.41      3.86 o 
   2  19   4        5.96        6.97      2.14 o 
  -2  20   4       17.37       23.27      3.00 o 
  -1  20   4        4.03       -4.40      5.58 o 
   0  20   4       19.28       20.63      2.08 o 
   1  20   4        3.80        4.93      2.14 o 
   2  20   4       16.59       23.81      2.57 o 
  -1  21   4        1.41       -4.40      4.40 o 
   0  21   4        8.82       18.84      1.71 o 
   1  21   4        1.31        2.14      2.14 o 
   1   0   5      145.56      133.98      3.11 o 
   2   0   5       51.02       93.73      4.56 o 
   3   0   5       20.29       25.31      2.52 o 
   4   0   5       14.00       -2.24      5.76 o 
   5   0   5        8.96       10.30      2.35 o 
  -5   1   5        3.74        9.55      3.43 o 
  -4   1   5       73.11       79.69      4.93 o 
  -3   1   5      186.54      260.61      8.04 o 
  -2   1   5     1877.67     2473.88     32.71 o 
  -1   1   5     5165.25     4799.66     37.75 o 
   0   1   5     8780.32     6257.27    137.87 o 
   1   1   5     5493.72     5253.75     39.47 o 
   2   1   5     1817.51     2585.64     33.57 o 
   3   1   5      165.74      239.06      7.40 o 
   4   1   5       63.54       72.71      4.93 o 
   5   1   5        3.66        1.29      7.08 o 
  -5   2   5       47.54       46.55      3.65 o 
  -4   2   5        6.46        0.75      6.76 o 
  -3   2   5      467.89      499.24     15.23 o 
  -2   2   5     1808.01     2244.05     30.78 o 
  -1   2   5      737.06      678.99     13.51 o 
   0   2   5      139.69      113.92      2.39 o 
   1   2   5      697.65      598.98     12.55 o 
   2   2   5     1885.60     2604.83     33.35 o 
   3   2   5      474.11      590.72     17.16 o 
   4   2   5        7.42        3.43      8.47 o 
   5   2   5       45.55       39.04      3.86 o 
  -5   3   5       14.65       16.30      2.90 o 
  -4   3   5      161.90      155.94      6.01 o 
  -3   3   5        0.50        2.25      2.25 o 
  -2   3   5      761.55      859.27     18.98 o 
  -1   3   5      298.05      277.02      8.15 o 
   0   3   5     1228.09      868.91     12.98 o 
   1   3   5      356.49      338.80      9.97 o 
   2   3   5      797.67     1051.89     21.24 o 
   3   3   5        0.74       -1.72      5.15 o 
   4   3   5      174.96      154.54      6.33 o 
   5   3   5       14.57       12.66      3.32 o 
  -5   4   5        3.53       -3.43      6.22 o 
  -4   4   5       67.57       60.27      4.40 o 
  -3   4   5      224.01      237.66      7.40 o 
  -2   4   5      312.39      359.39     11.15 o 
  -1   4   5      251.05      226.94      6.54 o 
   0   4   5      515.05      405.41      7.13 o 
   1   4   5      303.20      272.95      8.15 o 
   2   4   5      263.33      311.34      9.55 o 
   3   4   5      198.16      222.86      6.54 o 
   4   4   5       65.34       55.23      4.72 o 
   5   4   5        4.01        1.93      6.97 o 
  -5   5   5       20.95       13.51      3.22 o 
  -4   5   5       49.76       58.56      4.40 o 
  -3   5   5       26.94       35.18      2.90 o 
  -2   5   5      428.35      490.66     12.76 o 
  -1   5   5       41.68       38.50      2.14 o 
   0   5   5       99.38       60.89      1.63 o 
   1   5   5       44.42       41.50      2.14 o 
   2   5   5      347.99      425.45     12.12 o 
   3   5   5       24.76       25.42      3.00 o 
   4   5   5       58.51       69.71      5.26 o 
   5   5   5       22.05       16.19      3.43 o 
  -5   6   5       16.48       11.69      3.11 o 
  -4   6   5       22.54       24.24      3.65 o 
  -3   6   5       95.62       89.23      4.29 o 
  -2   6   5       83.51       88.69      3.43 o 
  -1   6   5      331.54      367.65      9.55 o 
   0   6   5      239.46      220.01      4.59 o 
   1   6   5      273.87      319.92      9.01 o 
   2   6   5       85.40       98.02      3.54 o 
   3   6   5       81.95       90.62      4.29 o 
   4   6   5       19.49       27.03      3.75 o 
   5   6   5       16.89       18.23      3.32 o 
  -5   7   5        6.62        4.83      5.26 o 
  -4   7   5       18.76       23.06      3.65 o 
  -3   7   5        3.21       -1.29      6.33 o 
  -2   7   5      614.93      569.38     16.62 o 
  -1   7   5      385.79      355.63      9.97 o 
   0   7   5     1077.08      924.38     12.21 o 
   1   7   5      292.20      277.99      8.37 o 
   2   7   5      633.14      606.70     17.37 o 
   3   7   5        6.30        5.90      2.57 o 
   4   7   5       23.86       25.85      3.75 o 
   5   7   5        6.39        6.65      3.00 o 
  -5   8   5        4.09        0.86      5.58 o 
  -4   8   5      144.09      145.43      5.68 o 
  -3   8   5      168.30      127.09      5.26 o 
  -2   8   5       82.15       53.95      3.00 o 
  -1   8   5      214.60      219.21      6.76 o 
   0   8   5      367.78      271.52      7.94 o 
   1   8   5      223.01      224.68      7.08 o 
   2   8   5       77.27       55.88      3.43 o 
   3   8   5      177.21      158.40      6.11 o 
   4   8   5      144.63      145.86      5.90 o 
   5   8   5        3.84        2.36      4.83 o 
  -5   9   5        3.85       -1.61      4.83 o 
  -4   9   5        6.81        3.43      6.22 o 
  -3   9   5       17.94       15.23      3.43 o 
  -2   9   5      230.41      201.52      6.01 o 
  -1   9   5      221.04      229.83      7.08 o 
   0   9   5      742.42      651.88     11.56 o 
   1   9   5      237.05      231.33      7.40 o 
   2   9   5      237.45      214.92      6.43 o 
   3   9   5        9.20        3.54      3.54 o 
   4   9   5        4.91        2.14      7.83 o 
   5   9   5        3.94        5.15      2.57 o 
  -4  10   5       47.07       42.47      3.97 o 
  -3  10   5      288.70      265.87      7.83 o 
  -2  10   5      251.75      205.81      6.43 o 
  -1  10   5      153.51      153.26      4.72 o 
   0  10   5     1030.72      956.38     25.74 o 
   1  10   5      124.86      123.55      4.18 o 
   2  10   5      258.32      215.35      6.97 o 
   3  10   5      310.03      301.26      8.79 o 
   4  10   5       46.55       50.62      4.18 o 
   5  10   5        7.86        9.12      2.25 o 
  -4  11   5       21.21       30.57      3.65 o 
  -3  11   5      104.07      106.93      5.15 o 
  -2  11   5      188.76      224.36      6.33 o 
  -1  11   5      196.54      201.95      6.33 o 
   0  11   5       15.25       20.14      1.71 o 
   1  11   5      199.31      207.85      6.22 o 
   2  11   5      216.73      254.07      7.61 o 
   3  11   5      100.79       98.56      5.26 o 
   4  11   5       20.99       30.99      3.97 o 
  -4  12   5       15.40       17.27      3.00 o 
  -3  12   5      130.07      106.39      5.26 o 
  -2  12   5      128.39      121.19      5.47 o 
  -1  12   5       29.80       27.99      2.90 o 
   0  12   5       57.40       36.73      2.31 o 
   1  12   5       25.03       26.60      2.90 o 
   2  12   5      127.34      116.26      5.36 o 
   3  12   5      120.28      106.93      5.36 o 
   4  12   5       16.18       19.95      3.00 o 
  -4  13   5       21.02       17.70      3.22 o 
  -3  13   5        2.20        2.25      3.00 o 
  -2  13   5      104.16       99.31      5.04 o 
  -1  13   5       47.64       43.11      3.86 o 
   0  13   5       84.39       86.54      6.70 o 
   1  13   5       57.25       51.48      3.86 o 
   2  13   5       92.07       98.45      5.04 o 
   3  13   5        2.32        3.75      6.01 o 
   4  13   5       17.21       16.84      3.22 o 
  -4  14   5       25.83       14.16      2.79 o 
  -3  14   5       15.34       14.16      2.79 o 
  -2  14   5       35.54       33.89      3.65 o 
  -1  14   5        2.67        0.64      4.83 o 
   0  14   5       27.10       33.71      4.72 o 
   1  14   5        1.47        5.47      2.04 o 
   2  14   5       41.01       37.64      3.65 o 
   3  14   5       18.79       17.16      2.90 o 
   4  14   5       27.62       23.38      2.90 o 
  -4  15   5        4.48       -1.18      5.26 o 
  -3  15   5       10.54       10.51      2.57 o 
  -2  15   5      101.10       83.65      5.15 o 
  -1  15   5      240.09      233.16      7.29 o 
   0  15   5       13.71       17.07      2.22 o 
   1  15   5      204.39      216.53      7.29 o 
   2  15   5      109.02      109.93      5.15 o 
   3  15   5       11.69       10.62      2.68 o 
   4  15   5        5.94       -2.79      5.26 o 
  -3  16   5        0.40       -5.36      5.36 o 
  -2  16   5       44.16       36.68      3.65 o 
  -1  16   5       72.87       62.20      4.50 o 
   0  16   5       14.78       13.36      5.85 o 
   1  16   5       81.38       72.82      4.50 o 
   2  16   5       49.79       48.26      4.29 o 
   3  16   5        0.89       -3.00      4.72 o 
  -3  17   5        1.09       -0.54      4.50 o 
  -2  17   5       27.94       24.24      3.32 o 
  -1  17   5        2.89       -5.90      5.90 o 
   0  17   5        2.21        0.67      2.10 o 
   1  17   5        1.36       -6.54      6.54 o 
   2  17   5       29.36       36.89      3.32 o 
   3  17   5        2.01        5.47      2.04 o 
  -3  18   5       18.34       13.83      2.47 o 
  -2  18   5        1.58       -3.65      5.47 o 
  -1  18   5        9.68        8.37      2.79 o 
   0  18   5       16.30       14.56      2.41 o 
   1  18   5        7.42       13.08      2.79 o 
   2  18   5        2.74       -0.64      6.01 o 
   3  18   5       17.25       12.87      2.47 o 
  -2  19   5       27.52       30.14      3.11 o 
  -1  19   5        9.01       11.26      3.11 o 
   0  19   5       68.71       64.09      2.77 o 
   1  19   5        8.80        6.22      6.22 o 
   2  19   5       25.17       19.20      3.00 o 
  -2  20   5        8.56       13.51      2.47 o 
  -1  20   5        4.63        1.61      4.83 o 
   0  20   5        5.57        4.35      2.45 o 
   1  20   5        4.28        4.72      4.72 o 
   2  20   5        8.21        9.97      2.36 o 
  -1  21   5        8.90        9.33      2.57 o 
   0  21   5        0.70        1.37      2.02 o 
   1  21   5        7.79       10.62      2.47 o 
   0   0   6       42.57       37.46      1.71 o 
   1   0   6      481.76      475.42     17.05 o 
   2   0   6      795.85      922.88     14.86 o 
   3   0   6        0.23        1.47      2.26 o 
   4   0   6       95.79      101.77      7.78 o 
   5   0   6       27.13       30.29      2.61 o 
  -5   1   6        2.69       -0.64      7.40 o 
  -4   1   6       64.66       90.20      6.11 o 
  -3   1   6      164.57      211.39      7.29 o 
  -2   1   6     1565.93     1822.89     29.28 o 
  -1   1   6      523.61      428.35     11.90 o 
   0   1   6        8.80        9.45      1.88 o 
   1   1   6      519.73      439.50     12.12 o 
   2   1   6     1547.67     1908.15     29.60 o 
   3   1   6      163.62      190.26      5.58 o 
   4   1   6       66.29       83.97      4.72 o 
   5   1   6        2.77       -3.54      7.19 o 
  -5   2   6       29.51       18.55      3.75 o 
  -4   2   6       43.25       50.30      4.83 o 
  -3   2   6       79.38      117.22      5.04 o 
  -2   2   6     1253.22     1518.09     26.49 o 
  -1   2   6     4840.56     4409.38     38.29 o 
   0   2   6      865.86      752.18     10.01 o 
   1   2   6     4918.12     4437.16     37.97 o 
   2   2   6     1345.23     1765.19     28.42 o 
   3   2   6       89.20      126.87      5.26 o 
   4   2   6       46.02       47.08      4.93 o 
   5   2   6       31.36       13.41      3.54 o 
  -5   3   6       31.05       25.74      3.54 o 
  -4   3   6        0.19        0.75      6.86 o 
  -3   3   6      102.60       85.26      4.18 o 
  -2   3   6     1164.24     1220.16     23.81 o 
  -1   3   6     2081.23     1971.54     24.88 o 
   0   3   6      616.14      485.31      8.15 o 
   1   3   6     2056.81     1944.40     24.67 o 
   2   3   6     1119.94     1307.99     24.99 o 
   3   3   6      107.51       91.48      4.40 o 
   4   3   6        0.00        4.93      3.32 o 
   5   3   6       31.92       22.84      3.65 o 
  -5   4   6        9.43        9.22      2.68 o 
  -4   4   6        8.31        2.25      3.75 o 
  -3   4   6       32.19       38.61      3.11 o 
  -2   4   6      331.46      403.68     12.01 o 
  -1   4   6      851.10      793.74     15.98 o 
   0   4   6      729.16      571.90     10.19 o 
   1   4   6      860.95      782.59     15.77 o 
   2   4   6      343.48      456.23     13.19 o 
   3   4   6       32.50       45.90      3.11 o 
   4   4   6        7.04        5.68      3.22 o 
   5   4   6        8.70        3.54      3.00 o 
  -5   5   6       37.20       31.53      3.65 o 
  -4   5   6       10.11       16.09      2.90 o 
  -3   5   6      104.54      113.47      4.83 o 
  -2   5   6      197.18      212.99      6.54 o 
  -1   5   6     1083.68      959.55     17.91 o 
   0   5   6     1359.63     1060.24     23.00 o 
   1   5   6     1028.43      923.62     17.70 o 
   2   5   6      261.37      269.30      7.61 o 
   3   5   6       88.73      116.47      5.04 o 
   4   5   6        8.80       10.08      3.86 o 
   5   5   6       37.79       34.75      3.43 o 
  -5   6   6        3.92        0.54      4.83 o 
  -4   6   6       17.47       15.44      3.65 o 
  -3   6   6       28.59       30.78      3.11 o 
  -2   6   6      453.52      452.37     12.87 o 
  -1   6   6      559.32      521.33     13.73 o 
   0   6   6       30.82       21.67      1.88 o 
   1   6   6      517.73      490.55     13.51 o 
   2   6   6      481.63      489.59     13.83 o 
   3   6   6       30.84       31.10      3.32 o 
   4   6   6       18.40       11.26      3.75 o 
   5   6   6        3.75       -0.54      5.47 o 
  -5   7   6        6.60        2.25      5.04 o 
  -4   7   6       72.88       57.70      4.29 o 
  -3   7   6      280.52      307.16      9.33 o 
  -2   7   6      370.40      349.73     10.83 o 
  -1   7   6      325.73      281.31      8.79 o 
   0   7   6      818.58      707.72     11.26 o 
   1   7   6      351.76      301.58      8.58 o 
   2   7   6      368.05      343.19     10.62 o 
   3   7   6      251.43      283.67      8.90 o 
   4   7   6       75.08       61.02      4.50 o 
   5   7   6        6.47        3.97      5.04 o 
  -5   8   6        7.70        2.04      4.18 o 
  -4   8   6        8.01        9.87      3.54 o 
  -3   8   6       83.55       86.55      4.83 o 
  -2   8   6      121.25      113.15      4.29 o 
  -1   8   6      808.88      701.61     17.48 o 
   0   8   6      557.13      481.14     25.31 o 
   1   8   6      833.27      695.72     17.59 o 
   2   8   6      111.76      113.58      4.29 o 
   3   8   6       84.94      103.17      4.93 o 
   4   8   6        8.91       18.55      3.75 o 
   5   8   6        8.59        4.61      5.47 o 
  -5   9   6        6.50        4.18      4.18 o 
  -4   9   6       73.76       78.08      4.83 o 
  -3   9   6      210.72      203.66      6.33 o 
  -2   9   6        9.97       -0.54      5.68 o 
  -1   9   6      104.60      101.99      3.65 o 
   0   9   6      428.85      407.99      8.42 o 
   1   9   6       81.48       86.66      3.65 o 
   2   9   6       13.62       11.05      2.36 o 
   3   9   6      213.67      216.64      6.65 o 
   4   9   6       70.23       87.09      4.93 o 
   5   9   6        7.15        1.18      4.83 o 
  -4  10   6        9.05        1.29      5.79 o 
  -3  10   6      121.90      121.62      5.79 o 
  -2  10   6      142.48      124.73      4.93 o 
  -1  10   6      511.32      439.39     13.51 o 
   0  10   6      158.39      152.23      3.43 o 
   1  10   6      540.93      468.67     14.05 o 
   2  10   6      167.27      150.15      5.58 o 
   3  10   6      125.15      132.99      6.11 o 
   4  10   6       10.61        6.86      3.43 o 
  -4  11   6       12.33       11.26      3.00 o 
  -3  11   6        2.51       -1.50      6.65 o 
  -2  11   6       13.86       19.73      2.68 o 
  -1  11   6       24.58       21.02      2.79 o 
   0  11   6      133.80      107.21      2.92 o 
   1  11   6       26.03       20.06      2.79 o 
   2  11   6       13.76        9.97      3.32 o 
   3  11   6        1.15        1.50      5.36 o 
   4  11   6       10.11        9.65      2.57 o 
  -4  12   6        0.85       -6.76      6.76 o 
  -3  12   6       25.76       26.92      3.65 o 
  -2  12   6       38.04       39.36      4.18 o 
  -1  12   6       62.20       56.41      3.65 o 
   0  12   6      206.52      155.85      5.58 o 
   1  12   6       67.07       58.99      3.65 o 
   2  12   6       35.28       41.61      3.54 o 
   3  12   6       23.75       22.95      3.86 o 
   4  12   6        0.24       -1.18      4.72 o 
  -4  13   6        9.91       10.19      2.57 o 
  -3  13   6       15.62        3.54      7.83 o 
  -2  13   6       90.16       74.54      4.40 o 
  -1  13   6      207.30      160.34      6.01 o 
   0  13   6        9.73        5.68      1.82 o 
   1  13   6      203.13      167.09      6.01 o 
   2  13   6       88.51       76.68      4.40 o 
   3  13   6       17.43        5.90      6.65 o 
   4  13   6        9.47       10.51      2.68 o 
  -4  14   6       11.28       11.15      2.68 o 
  -3  14   6       33.22       21.13      3.43 o 
  -2  14   6       13.22        8.15      3.00 o 
  -1  14   6      249.07      211.60      7.08 o 
   0  14   6        0.01        4.13      1.97 o 
   1  14   6      236.44      209.24      6.43 o 
   2  14   6        9.40       12.01      3.00 o 
   3  14   6       33.20       28.64      3.54 o 
   4  14   6       12.20        9.22      2.79 o 
  -3  15   6       14.23       15.77      3.11 o 
  -2  15   6      133.16      150.79      5.90 o 
  -1  15   6       13.75       17.05      3.00 o 
   0  15   6       74.69       68.68      3.11 o 
   1  15   6        7.86       -4.50      6.65 o 
   2  15   6      131.65      136.53      6.01 o 
   3  15   6       12.75       15.34      3.22 o 
  -3  16   6       10.10       10.19      2.79 o 
  -2  16   6        0.77        2.14      2.79 o 
  -1  16   6       28.10       38.72      3.75 o 
   0  16   6       19.67       18.53      2.95 o 
   1  16   6       32.15       30.03      3.75 o 
   2  16   6        0.37       -4.29      5.68 o 
   3  16   6       10.83       11.69      2.79 o 
  -3  17   6       12.82       11.26      2.36 o 
  -2  17   6       53.01       57.48      3.86 o 
  -1  17   6       12.01       10.08      2.90 o 
   0  17   6       62.53       73.97      3.11 o 
   1  17   6       10.01       11.69      2.90 o 
   2  17   6       53.88       68.53      3.97 o 
   3  17   6       11.43        3.75      5.15 o 
  -2  18   6       10.98       12.01      2.90 o 
  -1  18   6       65.81       70.35      3.97 o 
   0  18   6       65.17       89.75      3.49 o 
   1  18   6       70.29       78.83      4.08 o 
   2  18   6       14.46       14.91      2.90 o 
   3  18   6       15.07       15.01      2.68 o 
  -2  19   6       11.43       13.83      2.36 o 
  -1  19   6       29.46       30.24      3.54 o 
   0  19   6        1.44        0.15      3.77 o 
   1  19   6       30.09       32.60      3.54 o 
   2  19   6       11.91       18.12      2.36 o 
  -1  20   6        4.48       -2.47      5.47 o 
   0  20   6        6.33        1.99      3.86 o 
   1  20   6        5.03        3.97      5.47 o 
  -1  21   6        3.26        0.75      4.18 o 
   0  21   6        0.79       -0.50      3.13 o 
   1  21   6        3.27        4.18      4.61 o 
   1   0   7     7017.54     6766.70     35.91 o 
   2   0   7     1654.48     1971.02     22.14 o 
   3   0   7      179.84      222.26      4.55 o 
   4   0   7      228.58      268.10      5.61 o 
   5   0   7        0.28       -4.63      4.63 o 
  -5   1   7       19.85        4.72      7.61 o 
  -4   1   7       58.62       60.49      4.93 o 
  -3   1   7      241.41      272.62      8.69 o 
  -2   1   7      559.81      689.71     19.30 o 
  -1   1   7      416.97      400.46     11.90 o 
   0   1   7        7.05        1.85      3.07 o 
   1   1   7      404.01      367.97     10.30 o 
   2   1   7      538.21      621.29     17.91 o 
   3   1   7      236.94      247.42      7.51 o 
   4   1   7       63.68       58.88      4.61 o 
   5   1   7       19.87       17.48      2.79 o 
  -5   2   7        5.98        0.00      6.65 o 
  -4   2   7      129.63      116.58      5.90 o 
  -3   2   7       65.30       81.62      4.08 o 
  -2   2   7      938.73     1135.00     24.13 o 
  -1   2   7       22.08       23.17      2.57 o 
   0   2   7     1924.72     1556.88     15.20 o 
   1   2   7       37.60       42.90      2.90 o 
   2   2   7      958.55     1147.55     23.81 o 
   3   2   7       61.82       78.51      4.61 o 
   4   2   7      122.97      111.75      5.47 o 
   5   2   7        6.92        3.75      6.43 o 
  -5   3   7       12.84        9.33      3.54 o 
  -4   3   7        1.71        5.58      6.33 o 
  -3   3   7       67.70       61.35      3.86 o 
  -2   3   7     1365.75     1423.39     26.70 o 
  -1   3   7      191.83      180.82      4.93 o 
   0   3   7      404.07      393.15      8.15 o 
   1   3   7      154.29      135.88      3.86 o 
   2   3   7     1391.47     1438.19     27.56 o 
   3   3   7       66.28       68.96      4.08 o 
   4   3   7        2.49        0.00      7.29 o 
   5   3   7       12.38       10.30      3.22 o 
  -5   4   7        4.15        3.65      5.79 o 
  -4   4   7        9.36       13.08      3.86 o 
  -3   4   7       20.04       19.52      3.22 o 
  -2   4   7      632.15      680.70     19.20 o 
  -1   4   7      187.56      171.81      5.36 o 
   0   4   7      207.35      194.01      4.24 o 
   1   4   7      181.30      157.23      4.72 o 
   2   4   7      604.31      697.54     19.30 o 
   3   4   7       14.65       14.26      3.54 o 
   4   4   7        9.00       12.55      3.32 o 
   5   4   7        3.21        0.54      6.76 o 
  -5   5   7        0.83        3.97      2.47 o 
  -4   5   7      129.85      125.91      5.90 o 
  -3   5   7       50.97       54.91      3.97 o 
  -2   5   7      133.03      162.05      4.93 o 
  -1   5   7     1463.13     1513.48     23.81 o 
   0   5   7     2677.97     2157.06     19.03 o 
   1   5   7     1380.48     1348.96     22.63 o 
   2   5   7      137.96      164.30      5.47 o 
   3   5   7       53.45       59.95      4.29 o 
   4   5   7      121.05      139.42      5.68 o 
   5   5   7        0.79       -2.04      5.04 o 
  -5   6   7        0.66        4.61      5.04 o 
  -4   6   7        2.62       -2.90      6.54 o 
  -3   6   7      221.47      179.64      5.90 o 
  -2   6   7      165.97      155.72      5.04 o 
  -1   6   7      438.11      458.91     12.01 o 
   0   6   7      163.89      129.00      3.38 o 
   1   6   7      452.56      485.83     14.37 o 
   2   6   7      147.01      131.70      4.72 o 
   3   6   7      208.12      175.78      6.43 o 
   4   6   7        4.28        5.36      6.11 o 
   5   6   7        0.58        4.40      4.40 o 
  -5   7   7        0.77       -1.29      4.83 o 
  -4   7   7       24.54       17.27      3.65 o 
  -3   7   7       75.45       65.31      4.83 o 
  -2   7   7       29.72       36.57      3.22 o 
  -1   7   7      897.04      788.70     18.77 o 
   0   7   7      292.30      264.13      5.87 o 
   1   7   7      945.79      846.08     19.41 o 
   2   7   7       33.59       41.29      3.22 o 
   3   7   7       76.76       69.93      4.29 o 
   4   7   7       28.77       24.13      3.75 o 
   5   7   7        0.63       -1.82      4.50 o 
  -5   8   7        6.20        1.18      5.15 o 
  -4   8   7        1.75        2.79      6.22 o 
  -3   8   7      508.58      482.72     14.16 o 
  -2   8   7        8.74        8.47      2.25 o 
  -1   8   7     1004.67     1022.71     22.31 o 
   0   8   7       36.71       31.34      1.74 o 
   1   8   7     1041.21     1014.78     22.52 o 
   2   8   7       11.63        9.76      2.90 o 
   3   8   7      507.50      478.54     14.69 o 
   4   8   7        1.92       -1.50      6.65 o 
   5   8   7        6.40        4.50      2.47 o 
  -4   9   7        7.66       -6.65      6.65 o 
  -3   9   7       30.85       29.39      3.54 o 
  -2   9   7      191.62      216.53      6.65 o 
  -1   9   7       58.39       73.04      3.43 o 
   0   9   7      205.63      234.65      4.92 o 
   1   9   7       57.13       65.10      3.43 o 
   2   9   7      179.46      209.67      6.76 o 
   3   9   7       41.84       33.14      4.50 o 
   4   9   7        8.55       10.40      2.79 o 
  -4  10   7        7.82        0.64      5.68 o 
  -3  10   7      105.29      103.28      5.15 o 
  -2  10   7       70.18       82.04      4.50 o 
  -1  10   7      189.16      172.13      5.36 o 
   0  10   7      702.32      594.47     10.96 o 
   1  10   7      190.17      161.62      4.83 o 
   2  10   7       61.63       65.21      3.86 o 
   3  10   7      125.16      121.94      5.36 o 
   4  10   7        6.91        7.40      3.43 o 
  -4  11   7        9.38        8.90      3.00 o 
  -3  11   7        8.67       10.30      2.90 o 
  -2  11   7      178.83      166.56      6.11 o 
  -1  11   7      315.17      285.28      8.26 o 
   0  11   7        1.77        0.00      4.13 o 
   1  11   7      299.79      272.73      8.37 o 
   2  11   7      176.57      166.45      5.58 o 
   3  11   7        8.09        5.36      3.11 o 
   4  11   7        8.82        4.40      3.11 o 
  -4  12   7       20.81       18.12      3.32 o 
  -3  12   7        5.31        8.04      2.90 o 
  -2  12   7       38.69       43.65      3.54 o 
  -1  12   7       81.81       78.72      4.50 o 
   0  12   7       57.44       45.93      2.58 o 
   1  12   7       83.04       73.25      4.50 o 
   2  12   7       44.37       37.86      4.40 o 
   3  12   7        5.58        3.75      3.00 o 
   4  12   7       19.57       16.41      2.79 o 
  -4  13   7       10.60        6.33      2.47 o 
  -3  13   7        0.36       -2.14      4.93 o 
  -2  13   7       66.68       62.74      4.40 o 
  -1  13   7      339.99      355.85     11.05 o 
   0  13   7      175.02      155.52      4.25 o 
   1  13   7      340.83      362.93     11.15 o 
   2  13   7       60.42       52.34      4.50 o 
   3  13   7        0.72       -4.29      5.79 o 
   4  13   7        8.90        0.00      4.93 o 
  -4  14   7        3.28       -1.61      4.93 o 
  -3  14   7       17.11       19.52      3.32 o 
  -2  14   7        2.40       -1.50      6.76 o 
  -1  14   7       75.58       78.51      4.40 o 
   0  14   7        1.04        0.75      2.51 o 
   1  14   7       88.29       95.77      5.15 o 
   2  14   7        2.93        0.75      6.76 o 
   3  14   7       15.53       18.23      3.32 o 
   4  14   7        4.07        6.33      2.14 o 
  -3  15   7       19.91       15.98      3.11 o 
  -2  15   7       57.88       58.45      4.40 o 
  -1  15   7      105.63      109.29      5.26 o 
   0  15   7       18.73       14.75      2.90 o 
   1  15   7      121.68      119.15      5.26 o 
   2  15   7       53.61       49.76      4.40 o 
   3  15   7       17.49       13.51      3.11 o 
  -3  16   7       26.94       20.59      3.22 o 
  -2  16   7        4.48       10.30      2.79 o 
  -1  16   7      136.00      136.53      6.01 o 
   0  16   7        2.25        0.75      2.69 o 
   1  16   7      146.10      127.09      5.90 o 
   2  16   7        4.13       -5.47      5.47 o 
   3  16   7       26.69       28.10      3.11 o 
  -3  17   7       16.84       20.59      2.68 o 
  -2  17   7        5.27       -1.82      5.58 o 
  -1  17   7       61.65       58.99      4.29 o 
   0  17   7        1.19        4.82      1.78 o 
   1  17   7       58.46       57.16      4.29 o 
   2  17   7        4.86       -0.64      5.58 o 
   3  17   7       16.36       18.98      2.57 o 
  -2  18   7       46.64       55.02      3.86 o 
  -1  18   7       23.35       23.38      3.22 o 
   0  18   7       33.70       51.00      2.84 o 
   1  18   7       26.03       30.78      3.22 o 
   2  18   7       44.63       60.49      3.75 o 
  -2  19   7       24.81       30.99      3.11 o 
  -1  19   7        3.59        5.68      2.25 o 
   0  19   7       65.71       75.07      2.99 o 
   1  19   7        3.66        7.72      2.25 o 
   2  19   7       26.91       33.78      3.11 o 
  -1  20   7        0.04        2.79      5.15 o 
   0  20   7        2.16        1.13      3.31 o 
   1  20   7        0.05        3.65      2.25 o 
   0  21   7       17.21       26.73      2.47 o 
   0   0   8     1001.96      850.77     11.87 o 
   1   0   8      268.61      218.20      8.15 o 
   2   0   8      269.99      307.70      6.47 o 
   3   0   8      289.58      313.09      6.39 o 
   4   0   8        2.24       -0.92      4.66 o 
   5   0   8        3.53        1.63      4.14 o 
  -5   1   8       11.60       14.37      3.22 o 
  -4   1   8       47.09       55.77      4.83 o 
  -3   1   8       77.53       81.40      4.72 o 
  -2   1   8      847.41      919.11     22.20 o 
  -1   1   8      985.35     1025.07     19.84 o 
   0   1   8        8.67        6.77      1.52 o 
   1   1   8     1121.03     1077.63     20.38 o 
   2   1   8      923.32      967.59     22.63 o 
   3   1   8       68.76       75.18      4.83 o 
   4   1   8       46.36       47.08      4.50 o 
   5   1   8       11.65        7.40      2.90 o 
  -5   2   8        3.52        8.47      3.11 o 
  -4   2   8       81.48       85.05      4.93 o 
  -3   2   8       98.88      100.92      5.04 o 
  -2   2   8      142.60      166.13      5.26 o 
  -1   2   8     1422.13     1313.46     22.63 o 
   0   2   8       22.99       21.05      2.68 o 
   1   2   8     1354.56     1158.81     21.34 o 
   2   2   8      115.33      123.12      4.40 o 
   3   2   8      106.17       98.78      4.93 o 
   4   2   8       77.11       58.13      4.50 o 
   5   2   8        4.10        3.86      2.90 o 
  -5   3   8        2.59        3.86      2.68 o 
  -4   3   8       68.13       77.22      5.79 o 
  -3   3   8       27.52       33.03      3.65 o 
  -2   3   8      347.80      388.13     11.48 o 
  -1   3   8      265.80      320.46      9.44 o 
   0   3   8     2766.54     2165.33     59.74 o 
   1   3   8      282.20      300.94      9.01 o 
   2   3   8      307.91      299.97      9.33 o 
   3   3   8       29.10       37.00      3.65 o 
   4   3   8       66.69       61.56      4.61 o 
   5   3   8        2.70        3.86      4.83 o 
  -5   4   8        7.20        2.57      4.72 o 
  -4   4   8       73.51       71.75      4.83 o 
  -3   4   8      156.00      139.10      5.68 o 
  -2   4   8       57.14       68.42      3.75 o 
  -1   4   8       44.88       41.83      2.68 o 
   0   4   8     3161.24     2729.94    100.76 o 
   1   4   8       42.91       38.50      2.68 o 
   2   4   8       57.56       64.78      3.86 o 
   3   4   8      167.78      159.91      5.90 o 
   4   4   8       78.47       76.25      4.72 o 
   5   4   8        7.68        8.79      2.25 o 
  -5   5   8        1.90       -3.43      5.36 o 
  -4   5   8       27.45       24.13      3.75 o 
  -3   5   8       23.38       33.14      3.54 o 
  -2   5   8      116.25      118.29      4.40 o 
  -1   5   8      477.65      502.56     12.98 o 
   0   5   8      783.60      606.24     22.74 o 
   1   5   8      533.18      525.09     15.23 o 
   2   5   8       90.44       84.73      3.86 o 
   3   5   8       26.27       24.13      3.75 o 
   4   5   8       27.79       33.57      3.97 o 
   5   5   8        1.90        1.39      4.18 o 
  -5   6   8       21.59       13.41      2.68 o 
  -4   6   8       25.15       20.38      3.65 o 
  -3   6   8      187.50      200.34      6.33 o 
  -2   6   8       68.85       71.11      3.43 o 
  -1   6   8      472.29      393.28     11.58 o 
   0   6   8       78.04       75.41      4.61 o 
   1   6   8      464.47      350.27     10.19 o 
   2   6   8       54.07       43.11      3.43 o 
   3   6   8      188.81      204.31      6.86 o 
   4   6   8       26.56       19.41      3.86 o 
   5   6   8       20.98       15.98      2.57 o 
  -5   7   8        0.77        2.47      4.83 o 
  -4   7   8        3.76        5.68      6.43 o 
  -3   7   8        9.76        6.43      2.90 o 
  -2   7   8       83.47       71.96      3.54 o 
  -1   7   8        3.46        1.82      5.04 o 
   0   7   8      141.85      122.21      2.79 o 
   1   7   8        1.10        0.00      5.47 o 
   2   7   8       82.41       63.71      3.54 o 
   3   7   8        5.53       -1.50      6.86 o 
   4   7   8        3.23        5.36      7.61 o 
   5   7   8        1.03        2.79      4.83 o 
  -4   8   8       25.67       16.30      3.43 o 
  -3   8   8      285.21      248.92      7.40 o 
  -2   8   8       67.84       74.11      3.75 o 
  -1   8   8      751.08      669.55     18.88 o 
   0   8   8       14.84       14.41      1.59 o 
   1   8   8      730.37      676.52     18.88 o 
   2   8   8       68.24       72.71      3.65 o 
   3   8   8      301.25      272.95      8.47 o 
   4   8   8       24.40       18.45      3.65 o 
  -4   9   8       11.31       11.05      3.22 o 
  -3   9   8        9.70       16.84      3.00 o 
  -2   9   8      251.11      238.41      7.19 o 
  -1   9   8       13.41       22.63      2.68 o 
   0   9   8        1.31        1.53      1.40 o 
   1   9   8       13.50       16.09      2.68 o 
   2   9   8      238.66      204.09      5.90 o 
   3   9   8       11.44       19.41      3.86 o 
   4   9   8       10.20       13.94      2.79 o 
  -4  10   8       13.52        4.29      7.29 o 
  -3  10   8      182.22      185.00      6.86 o 
  -2  10   8       70.34       89.34      4.83 o 
  -1  10   8       88.81       90.84      4.08 o 
   0  10   8        6.56       17.19      3.11 o 
   1  10   8       86.42       87.51      4.08 o 
   2  10   8       83.70       86.33      4.83 o 
   3  10   8      168.18      166.34      6.33 o 
   4  10   8       12.06        5.26      6.54 o 
  -4  11   8       14.03        8.58      2.90 o 
  -3  11   8        1.07        5.26      6.76 o 
  -2  11   8      249.85      246.46      7.29 o 
  -1  11   8      173.66      188.76      5.68 o 
   0  11   8      277.42      273.54     10.40 o 
   1  11   8      173.30      177.28      5.68 o 
   2  11   8      260.07      232.51      7.19 o 
   3  11   8        0.88        4.61      3.11 o 
   4  11   8       13.89        5.36      6.01 o 
  -4  12   8       32.06       26.28      3.11 o 
  -3  12   8        5.76        5.79      2.90 o 
  -2  12   8       61.48       59.74      4.50 o 
  -1  12   8        1.52       -2.68      6.76 o 
   0  12   8      179.38      156.38      9.65 o 
   1  12   8        2.26       -2.04      4.83 o 
   2  12   8       57.76       49.44      3.75 o 
   3  12   8        5.78        7.51      3.00 o 
   4  12   8       33.77       34.32      3.22 o 
  -4  13   8        6.81       11.69      2.68 o 
  -3  13   8       13.42       11.90      2.79 o 
  -2  13   8       38.71       49.98      3.75 o 
  -1  13   8      193.01      190.36      6.54 o 
   0  13   8       30.42       28.97      6.01 o 
   1  13   8      167.36      156.69      5.79 o 
   2  13   8       36.02       41.83      3.75 o 
   3  13   8       15.44        8.58      2.90 o 
   4  13   8        7.78        6.76      2.68 o 
  -3  14   8        2.42        0.64      5.26 o 
  -2  14   8      113.40      113.79      5.26 o 
  -1  14   8      111.25      118.72      5.26 o 
   0  14   8        1.45        2.73      2.59 o 
   1  14   8      111.08      103.71      5.26 o 
   2  14   8      121.75      112.72      5.26 o 
   3  14   8        1.07       -0.64      5.90 o 
  -3  15   8        2.37       -1.72      5.26 o 
  -2  15   8       10.95       10.83      2.90 o 
  -1  15   8       37.80       41.72      3.75 o 
   0  15   8       77.04       78.19      3.22 o 
   1  15   8       36.91       34.00      3.75 o 
   2  15   8        7.73        2.90      6.43 o 
   3  15   8        2.94        5.68      5.68 o 
  -3  16   8       17.76       15.98      3.32 o 
  -2  16   8        3.52        4.50      3.00 o 
  -1  16   8        9.29       21.45      3.00 o 
   0  16   8       15.33       18.79      2.12 o 
   1  16   8        9.19       16.95      2.90 o 
   2  16   8        2.71       -2.04      6.65 o 
   3  16   8       18.26       18.98      2.90 o 
  -3  17   8        5.90        4.93      2.68 o 
  -2  17   8       27.23       30.24      3.32 o 
  -1  17   8        5.34        0.00      7.08 o 
   0  17   8        6.40        2.64      2.11 o 
   1  17   8        4.98        8.90      2.79 o 
   2  17   8       24.04       22.41      3.00 o 
   3  17   8        5.75        2.79      2.36 o 
  -2  18   8       11.96       13.19      2.90 o 
  -1  18   8       39.39       41.29      4.18 o 
   0  18   8       52.35       65.68      2.90 o 
   1  18   8       37.56       31.75      3.65 o 
   2  18   8        9.56       15.01      2.47 o 
  -2  19   8        7.08        9.22      2.79 o 
  -1  19   8        4.42        5.36      3.00 o 
   0  19   8       21.46       22.69      2.26 o 
   1  19   8        4.05        2.57      5.15 o 
   2  19   8        6.67        9.22      2.36 o 
  -1  20   8        0.15        2.90      2.36 o 
   0  20   8        2.74        3.16      5.04 o 
   1  20   8        0.27        0.86      3.75 o 
   1   0   9        1.79       -0.13      1.87 o 
   2   0   9       93.76       76.33      2.68 o 
   3   0   9       74.10       76.18      5.15 o 
   4   0   9       42.83       63.42      3.25 o 
   5   0   9        0.48        1.90      3.63 o 
  -5   1   9        1.83       -0.97      4.93 o 
  -4   1   9      105.42      104.24      5.68 o 
  -3   1   9       41.01       41.08      4.40 o 
  -2   1   9      137.43      142.75      4.50 o 
  -1   1   9       14.43       16.30      2.47 o 
   0   1   9        3.00        0.71      1.82 o 
   1   1   9       11.52       15.01      2.36 o 
   2   1   9      153.09      142.53      4.72 o 
   3   1   9       28.12       36.79      4.29 o 
   4   1   9      113.94      118.08      5.90 o 
   5   1   9        1.79        2.36      5.26 o 
  -5   2   9        6.10        6.33      2.90 o 
  -4   2   9       24.29       18.55      4.08 o 
  -3   2   9      177.96      183.18      6.76 o 
  -2   2   9      170.42      160.76      5.36 o 
  -1   2   9      390.86      338.47      9.87 o 
   0   2   9       13.75       11.45      3.54 o 
   1   2   9      430.28      366.25     11.37 o 
   2   2   9      145.91      130.74      4.83 o 
   3   2   9      199.28      212.03      6.54 o 
   4   2   9       24.22       26.28      3.65 o 
   5   2   9        6.55        0.00      5.04 o 
  -5   3   9        4.86        3.43      2.47 o 
  -4   3   9        0.58       -4.18      7.51 o 
  -3   3   9      192.62      162.80      6.22 o 
  -2   3   9      910.26      876.96     24.13 o 
  -1   3   9      185.91      174.81      4.93 o 
   0   3   9     1620.22     1351.36     22.31 o 
   1   3   9      197.27      172.13      5.04 o 
   2   3   9      938.33      859.70     23.06 o 
   3   3   9      188.46      158.94      6.01 o 
   4   3   9        0.45        5.04      5.04 o 
   5   3   9        4.65        7.08      2.68 o 
  -5   4   9        0.66        6.97      2.36 o 
  -4   4   9        6.42       11.90      3.43 o 
  -3   4   9      235.48      261.90      8.04 o 
  -2   4   9      104.48      109.71      4.93 o 
  -1   4   9      117.38       97.92      3.75 o 
   0   4   9      139.26      104.96      2.58 o 
   1   4   9      108.56       87.84      3.54 o 
   2   4   9       75.94       74.54      4.08 o 
   3   4   9      211.39      225.33      6.86 o 
   4   4   9        6.08       12.66      3.00 o 
   5   4   9        0.61        0.86      4.72 o 
  -5   5   9        0.73        4.61      5.47 o 
  -4   5   9        2.36        5.68      6.54 o 
  -3   5   9       91.27       76.57      4.83 o 
  -2   5   9      559.55      585.57     17.59 o 
  -1   5   9        3.23        3.43      2.47 o 
   0   5   9      112.41      114.83      2.73 o 
   1   5   9        6.67        5.90      2.25 o 
   2   5   9      539.29      555.76     17.05 o 
   3   5   9       96.26       72.71      4.61 o 
   4   5   9        2.92        3.00      3.00 o 
   5   5   9        0.71        0.75      2.36 o 
  -5   6   9        0.18       -5.04      5.04 o 
  -4   6   9       61.58       52.66      5.04 o 
  -3   6   9       36.12       49.98      4.18 o 
  -2   6   9      510.20      633.62     18.88 o 
  -1   6   9      538.34      477.47     14.91 o 
   0   6   9       57.41       45.93      2.29 o 
   1   6   9      553.34      462.99     13.41 o 
   2   6   9      492.71      494.20     14.05 o 
   3   6   9       47.27       51.48      4.72 o 
   4   6   9       67.88       53.95      4.40 o 
   5   6   9        0.35        0.75      4.50 o 
  -4   7   9        1.86       -7.29      7.29 o 
  -3   7   9      121.68      121.30      5.90 o 
  -2   7   9       36.31       38.72      4.40 o 
  -1   7   9       54.33       53.73      3.54 o 
   0   7   9      103.68       88.64      2.65 o 
   1   7   9       31.02       24.56      2.57 o 
   2   7   9       32.98       24.13      3.22 o 
   3   7   9      131.25      124.73      5.58 o 
   4   7   9        0.68        5.04      6.54 o 
  -4   8   9        2.08       -3.75      6.86 o 
  -3   8   9       21.09       28.53      4.50 o 
  -2   8   9       37.16       34.53      4.61 o 
  -1   8   9       98.09      100.49      4.40 o 
   0   8   9      326.20      320.03     20.70 o 
   1   8   9       96.77       90.52      3.86 o 
   2   8   9       39.00       30.57      3.32 o 
   3   8   9       31.59       41.61      3.97 o 
   4   8   9        1.87       -6.86      6.86 o 
  -4   9   9        0.99       -2.90      6.43 o 
  -3   9   9       30.65       34.75      4.50 o 
  -2   9   9      291.67      295.04      8.79 o 
  -1   9   9       99.80      119.37      4.72 o 
   0   9   9      197.79      182.65      8.42 o 
   1   9   9      120.98      119.47      4.72 o 
   2   9   9      313.99      273.48      8.37 o 
   3   9   9       20.89       18.45      3.22 o 
   4   9   9        1.89       -3.86      5.79 o 
  -4  10   9        1.39        2.68      2.68 o 
  -3  10   9       43.02       50.19      4.40 o 
  -2  10   9      130.20      130.63      5.90 o 
  -1  10   9        4.65       -2.90      7.19 o 
   0  10   9       13.18       13.76      1.80 o 
   1  10   9        4.28        5.04      2.57 o 
   2  10   9      132.48      119.05      5.04 o 
   3  10   9       35.66       41.50      3.97 o 
   4  10   9        1.77        1.82      2.36 o 
  -4  11   9       10.73       14.91      3.54 o 
  -3  11   9       52.32       61.45      5.15 o 
  -2  11   9      147.05      161.84      6.97 o 
  -1  11   9      158.57      169.88      6.11 o 
   0  11   9      661.46      617.76     60.22 o 
   1  11   9      157.45      137.06      5.36 o 
   2  11   9      137.58      132.99      6.01 o 
   3  11   9       51.08       52.98      4.72 o 
   4  11   9       10.23       15.55      2.68 o 
  -4  12   9       11.68        7.94      3.22 o 
  -3  12   9        8.50        0.86      7.29 o 
  -2  12   9        9.23        6.11      6.97 o 
  -1  12   9       36.51       35.71      4.08 o 
   0  12   9        2.68        2.99      2.70 o 
   1  12   9       32.83       30.78      3.54 o 
   2  12   9       14.73       18.34      3.00 o 
   3  12   9        9.15        2.25      3.00 o 
   4  12   9       12.87        2.79      4.72 o 
  -4  13   9       14.61       11.80      2.68 o 
  -3  13   9        2.37        0.75      7.61 o 
  -2  13   9      114.54      121.94      6.01 o 
  -1  13   9       24.80       27.13      4.18 o 
   0  13   9      206.42      201.93     11.74 o 
   1  13   9       19.50       20.16      3.00 o 
   2  13   9      116.00      112.07      5.36 o 
   3  13   9        2.48        4.18      5.58 o 
   4  13   9       13.08        9.76      2.36 o 
  -3  14   9       33.32       36.68      4.18 o 
  -2  14   9       26.90       30.24      4.18 o 
  -1  14   9       39.94       44.19      4.29 o 
   0  14   9       83.41       75.28      4.72 o 
   1  14   9       26.22       24.35      3.75 o 
   2  14   9       30.49       34.10      3.75 o 
   3  14   9       33.27       26.28      3.11 o 
  -3  15   9        1.73       -3.65      6.11 o 
  -2  15   9        3.43        3.22      6.33 o 
  -1  15   9       27.87       37.86      4.29 o 
   0  15   9       41.61       40.55      2.85 o 
   1  15   9       23.31       20.27      3.75 o 
   2  15   9        3.46        4.93      2.79 o 
   3  15   9        1.86        2.14      5.26 o 
  -3  16   9       20.68       24.13      3.00 o 
  -2  16   9       20.19       20.16      3.65 o 
  -1  16   9       24.29       34.53      4.08 o 
   0  16   9       45.65       54.68      2.78 o 
   1  16   9       24.42       26.49      3.54 o 
   2  16   9       20.65       16.52      2.57 o 
   3  16   9       20.21       11.90      2.68 o 
  -2  17   9       12.56       14.48      3.11 o 
  -1  17   9       35.39       30.89      3.75 o 
   0  17   9       17.13       15.82      2.35 o 
   1  17   9       34.01       30.89      3.32 o 
   2  17   9       14.04       11.05      2.79 o 
  -2  18   9        2.07       -2.57      5.79 o 
  -1  18   9        5.98        3.97      6.65 o 
   0  18   9       10.44        6.71      3.06 o 
   1  18   9        5.46        9.76      2.90 o 
   2  18   9        1.23       -5.04      5.04 o 
  -1  19   9        1.76        0.00      4.93 o 
   0  19   9       14.96       16.85      2.41 o 
   1  19   9        1.23       -4.83      4.83 o 
   0  20   9        5.29        7.27      2.63 o 
   0   0  10     1167.94      870.02     15.28 o 
   1   0  10       34.22       28.65      1.93 o 
   2   0  10      501.99      474.14     15.18 o 
   3   0  10     1302.49     1327.33     23.24 o 
   4   0  10       21.32       18.38      2.61 o 
   5   0  10        1.06       -2.69      4.13 o 
  -5   1  10        0.55       -2.90      4.61 o 
  -4   1  10       21.43       19.41      3.86 o 
  -3   1  10      100.64      117.44      5.36 o 
  -2   1  10      415.61      420.30     12.98 o 
  -1   1  10      928.78      807.58     20.27 o 
   0   1  10      666.23      570.98     11.36 o 
   1   1  10      967.51      819.16     19.84 o 
   2   1  10      455.48      427.49     12.98 o 
   3   1  10      112.95      126.55      5.79 o 
   4   1  10       20.92       16.84      3.54 o 
   5   1  10        0.70        1.61      2.47 o 
  -5   2  10        0.04        3.11      5.36 o 
  -4   2  10       12.58       14.59      3.86 o 
  -3   2  10       72.49       74.97      4.61 o 
  -2   2  10       38.40       55.02      3.75 o 
  -1   2  10      725.07      704.30     19.20 o 
   0   2  10      462.02      420.39      8.80 o 
   1   2  10      660.34      579.57     17.16 o 
   2   2  10       42.16       56.31      3.54 o 
   3   2  10       63.26       73.57      4.50 o 
   4   2  10       14.63       12.44      2.79 o 
   5   2  10        0.09        2.36      3.65 o 
  -5   3  10        3.17        2.57      2.57 o 
  -4   3  10       14.80       20.81      3.86 o 
  -3   3  10       52.88       47.62      4.72 o 
  -2   3  10       59.11       60.81      3.97 o 
  -1   3  10      120.68      129.45      4.50 o 
   0   3  10      337.98      291.46     29.01 o 
   1   3  10      125.12      118.62      4.29 o 
   2   3  10       41.20       33.03      3.65 o 
   3   3  10       55.19       46.55      4.61 o 
   4   3  10       14.50       20.27      3.54 o 
   5   3  10        2.58       -4.29      4.29 o 
  -5   4  10        0.38        2.04      2.47 o 
  -4   4  10        3.37        2.36      6.33 o 
  -3   4  10       62.18       59.74      4.93 o 
  -2   4  10      279.56      264.79      8.15 o 
  -1   4  10      465.78      445.08     13.94 o 
   0   4  10     1006.47      862.28     23.81 o 
   1   4  10      512.30      445.08     13.83 o 
   2   4  10      274.18      223.61      6.76 o 
   3   4  10       54.88       42.26      4.72 o 
   4   4  10        2.40        6.33      2.79 o 
   5   4  10        0.34        1.82      1.82 o 
  -5   5  10        1.76        4.18      4.50 o 
  -4   5  10        1.23        0.75      3.11 o 
  -3   5  10      184.58      182.00      6.86 o 
  -2   5  10       89.28       92.98      4.83 o 
  -1   5  10      113.47      114.33      4.40 o 
   0   5  10     1540.32     1471.05     19.58 o 
   1   5  10      113.18       95.88      4.18 o 
   2   5  10       92.19       74.43      3.86 o 
   3   5  10      189.41      169.45      6.33 o 
   4   5  10        1.00        4.08      5.47 o 
   5   5  10        1.95        3.00      2.04 o 
  -4   6  10        3.41       -0.75      7.61 o 
  -3   6  10      159.55      174.92      6.76 o 
  -2   6  10       87.91       96.84      4.93 o 
  -1   6  10      447.11      439.18     12.66 o 
   0   6  10        1.14        0.49      3.42 o 
   1   6  10      472.59      409.36     12.44 o 
   2   6  10       99.56       82.47      4.61 o 
   3   6  10      163.90      157.44      6.43 o 
   4   6  10        3.15        0.75      4.93 o 
  -4   7  10        0.50        3.00      6.65 o 
  -3   7  10       29.48       23.49      4.18 o 
  -2   7  10       31.67       31.32      3.65 o 
  -1   7  10       34.83       42.58      3.65 o 
   0   7  10        6.69        7.94      2.73 o 
   1   7  10       26.28       25.85      2.90 o 
   2   7  10       25.44       41.50      4.18 o 
   3   7  10       33.34       29.71      3.97 o 
   4   7  10        0.60        4.61      4.61 o 
  -4   8  10        3.78       11.05      2.79 o 
  -3   8  10       59.51       65.96      5.04 o 
  -2   8  10      108.74      128.70      5.26 o 
  -1   8  10       94.04       95.13      4.50 o 
   0   8  10       57.52       60.30      3.16 o 
   1   8  10      107.86       87.09      4.29 o 
   2   8  10      105.65       99.85      5.04 o 
   3   8  10       51.84       53.62      3.97 o 
   4   8  10        3.83        2.57      5.68 o 
  -4   9  10       10.97       13.19      3.11 o 
  -3   9  10        4.88        5.79      5.79 o 
  -2   9  10       79.75       75.50      4.72 o 
  -1   9  10      301.46      317.99      9.55 o 
   0   9  10       89.68       76.35      2.65 o 
   1   9  10      311.22      282.17      8.37 o 
   2   9  10       92.17       85.91      5.15 o 
   3   9  10        5.23        4.83      6.33 o 
   4   9  10       11.11        5.26      5.90 o 
  -4  10  10        4.36        3.43      5.15 o 
  -3  10  10        3.02       -0.75      6.43 o 
  -2  10  10       46.44       50.94      4.08 o 
  -1  10  10      219.18      259.00      7.94 o 
   0  10  10      141.35      159.16      4.24 o 
   1  10  10      206.40      212.14      6.86 o 
   2  10  10       54.37       50.08      4.50 o 
   3  10  10        2.12        3.11      3.11 o 
   4  10  10        3.47        2.14      4.83 o 
  -4  11  10       11.11       10.51      2.47 o 
  -3  11  10       19.34        6.86      7.72 o 
  -2  11  10      238.10      260.18      7.40 o 
  -1  11  10        3.71        1.50      3.00 o 
   0  11  10      420.97      378.16      8.03 o 
   1  11  10        4.23        6.43      6.43 o 
   2  11  10      245.31      245.06      7.72 o 
   3  11  10       21.46       22.63      3.00 o 
   4  11  10        9.34        7.61      2.36 o 
  -4  12  10        3.86        3.11      5.26 o 
  -3  12  10       40.26       40.11      3.54 o 
  -2  12  10       60.33       70.57      4.93 o 
  -1  12  10       65.93       68.75      4.72 o 
   0  12  10       95.75      106.62      3.75 o 
   1  12  10       70.63       61.56      4.50 o 
   2  12  10       53.99       54.37      3.86 o 
   3  12  10       39.95       37.54      3.54 o 
   4  12  10        3.37        3.22      4.93 o 
  -3  13  10        6.87        3.32      5.26 o 
  -2  13  10       25.85       30.99      3.97 o 
  -1  13  10       29.19       28.31      4.08 o 
   0  13  10       56.40       62.06      4.56 o 
   1  13  10       30.72       19.95      3.86 o 
   2  13  10       24.32       19.84      3.00 o 
   3  13  10        6.66       -6.43      6.43 o 
  -3  14  10       27.17       23.59      3.54 o 
  -2  14  10       29.67       32.82      3.86 o 
  -1  14  10        7.67       11.37      3.22 o 
   0  14  10       14.09       12.71      2.36 o 
   1  14  10       16.06       16.84      3.11 o 
   2  14  10       32.98       28.31      3.65 o 
   3  14  10       27.42       29.71      2.79 o 
  -3  15  10        4.45       -0.54      5.47 o 
  -2  15  10       23.62       28.21      3.54 o 
  -1  15  10       37.04       48.05      3.97 o 
   0  15  10        1.79        1.86      4.07 o 
   1  15  10       37.91       42.36      3.75 o 
   2  15  10       21.22       20.81      3.32 o 
   3  15  10        4.42        4.29      4.72 o 
  -3  16  10       38.01       46.33      3.22 o 
  -2  16  10        0.33        0.64      5.04 o 
  -1  16  10       11.76       13.94      2.90 o 
   0  16  10        1.33       -0.77      3.67 o 
   1  16  10       13.58       17.37      3.43 o 
   2  16  10        0.23        0.00      5.36 o 
   3  16  10       34.34       31.32      2.68 o 
  -2  17  10       16.71       18.02      3.22 o 
  -1  17  10       28.14       34.86      3.32 o 
   0  17  10      202.27      206.78     14.37 o 
   1  17  10       29.58       30.46      3.75 o 
   2  17  10       21.17       21.77      3.00 o 
  -2  18  10        7.12       10.19      2.57 o 
  -1  18  10        2.11       -5.04      6.11 o 
   0  18  10        0.26       -2.01      3.48 o 
   1  18  10        1.60        1.61      5.26 o 
   2  18  10        7.61        3.65      4.83 o 
  -1  19  10        5.67        7.19      2.68 o 
   0  19  10       28.41       36.42      2.39 o 
   1  19  10        5.89       -0.43      5.15 o 
   1   0  11        2.96        3.67      1.87 o 
   2   0  11        2.50       -0.03      5.02 o 
   3   0  11      182.56      168.51      8.79 o 
   4   0  11       35.28       23.45      2.74 o 
   5   0  11        0.85       -0.74      2.68 o 
  -5   1  11        1.11        0.54      6.33 o 
  -4   1  11       21.84       30.78      4.83 o 
  -3   1  11      108.86      109.18      6.22 o 
  -2   1  11       32.39       46.55      4.50 o 
  -1   1  11      408.50      400.89     12.01 o 
   0   1  11       54.97       49.87      3.06 o 
   1   1  11      387.66      355.63     10.83 o 
   2   1  11       24.40       23.17      3.00 o 
   3   1  11      101.47       80.86      5.15 o 
   4   1  11       24.21       23.06      3.32 o 
   5   1  11        1.06        1.39      4.08 o 
  -5   2  11        3.58        0.00      5.79 o 
  -4   2  11       17.21       11.48      4.83 o 
  -3   2  11      210.32      211.81      8.37 o 
  -2   2  11       12.63        4.50      8.15 o 
  -1   2  11       17.63       16.41      3.54 o 
   0   2  11      180.28      149.14      5.63 o 
   1   2  11       20.00        5.58      6.54 o 
   2   2  11        5.98        6.76      2.47 o 
   3   2  11      206.57      172.56      6.11 o 
   4   2  11       14.21       14.37      3.22 o 
   5   2  11        3.79        3.97      3.97 o 
  -4   3  11        2.49        1.93      7.72 o 
  -3   3  11      179.92      198.73      8.37 o 
  -2   3  11       70.18       74.97      5.58 o 
  -1   3  11      108.65      129.98      5.90 o 
   0   3  11      371.34      303.71     15.12 o 
   1   3  11       96.15      105.00      4.18 o 
   2   3  11       67.53       62.85      3.86 o 
   3   3  11      198.49      185.43      7.08 o 
   4   3  11        2.57        2.04      2.79 o 
  -4   4  11        3.50        3.86      3.86 o 
  -3   4  11      131.73      147.04      7.61 o 
  -2   4  11      294.23      303.08      9.65 o 
  -1   4  11      338.56      316.81      9.87 o 
   0   4  11       32.64       34.12      2.44 o 
   1   4  11      357.37      342.98     10.40 o 
   2   4  11      334.03      319.71      9.87 o 
   3   4  11      134.39      127.84      5.58 o 
   4   4  11        3.01        2.68      5.36 o 
  -4   5  11        2.01        1.82      6.43 o 
  -3   5  11       52.31       61.13      5.68 o 
  -2   5  11       73.62       75.29      6.01 o 
  -1   5  11      117.90      113.47      5.58 o 
   0   5  11       12.24       10.93      2.16 o 
   1   5  11      119.03      114.76      4.61 o 
   2   5  11       76.62       59.84      4.08 o 
   3   5  11       49.24       46.87      3.97 o 
   4   5  11        1.63        3.32      5.26 o 
  -4   6  11       10.01        9.01      3.65 o 
  -3   6  11       71.67       83.65      6.86 o 
  -2   6  11      101.78      125.91      7.19 o 
  -1   6  11      258.19      245.06      7.61 o 
   0   6  11        0.36        3.41      2.72 o 
   1   6  11      243.95      229.72      6.65 o 
   2   6  11      116.23      121.73      4.93 o 
   3   6  11       75.94       81.29      4.83 o 
   4   6  11       11.76        4.40      5.68 o 
  -4   7  11        1.09        1.82      7.08 o 
  -3   7  11       40.39       33.03      5.68 o 
  -2   7  11      282.29      255.25      9.44 o 
  -1   7  11      206.29      219.21      7.19 o 
   0   7  11      192.67      142.96      6.86 o 
   1   7  11      214.65      228.22      6.97 o 
   2   7  11      274.30      231.87      7.40 o 
   3   7  11       33.97       27.67      3.97 o 
   4   7  11        1.68        1.82      4.83 o 
  -4   8  11        5.08       -0.86      8.37 o 
  -3   8  11       46.79       33.68      5.58 o 
  -2   8  11       32.02       35.50      5.36 o 
  -1   8  11       52.82       53.84      4.72 o 
   0   8  11        0.01        0.24      4.27 o 
   1   8  11       44.95       50.30      4.08 o 
   2   8  11       35.53       31.96      3.75 o 
   3   8  11       41.97       44.29      3.86 o 
   4   8  11        3.71        2.25      2.25 o 
  -4   9  11       11.94        6.86      3.86 o 
  -3   9  11       39.90       38.18      5.47 o 
  -2   9  11      225.15      240.88      8.79 o 
  -1   9  11       32.48       37.86      4.93 o 
   0   9  11       21.64       20.15      2.18 o 
   1   9  11       28.48       26.06      3.54 o 
   2   9  11      236.56      226.08      6.97 o 
   3   9  11       35.54       25.20      3.86 o 
   4   9  11       10.81        8.90      2.57 o 
  -4  10  11        9.49        8.15      3.00 o 
  -3  10  11       24.83       19.63      3.11 o 
  -2  10  11      139.63      147.68      6.65 o 
  -1  10  11       58.28       57.81      4.72 o 
   0  10  11       24.77       18.89      6.65 o 
   1  10  11       55.97       48.37      4.40 o 
   2  10  11      123.93      114.86      5.47 o 
   3  10  11       28.95       14.80      3.75 o 
   4  10  11        8.76        9.44      2.36 o 
  -4  11  11        0.53        1.29      5.26 o 
  -3  11  11       15.40       16.19      3.00 o 
  -2  11  11       18.71       23.38      4.18 o 
  -1  11  11      127.02      141.57      5.68 o 
   0  11  11        3.71        6.96      4.77 o 
   1  11  11      121.54      113.15      5.36 o 
   2  11  11       13.29       15.77      3.97 o 
   3  11  11       14.67       13.30      2.79 o 
   4  11  11        1.05        2.47      2.04 o 
  -3  12  11       25.56       23.06      3.43 o 
  -2  12  11        2.35        8.90      3.22 o 
  -1  12  11      237.12      250.32      8.26 o 
   0  12  11       44.78       37.70      3.27 o 
   1  12  11      235.96      208.60      6.97 o 
   2  12  11        1.09        3.86      6.22 o 
   3  12  11       26.59       28.53      3.22 o 
  -3  13  11        0.72        4.29      5.47 o 
  -2  13  11      101.19      108.53      5.47 o 
  -1  13  11       50.27       58.56      4.93 o 
   0  13  11      163.66      143.93      4.54 o 
   1  13  11       45.72       50.84      3.86 o 
   2  13  11       91.79       84.40      5.26 o 
   3  13  11        1.66        2.90      5.15 o 
  -3  14  11        8.72        8.58      2.68 o 
  -2  14  11        3.34        2.90      5.90 o 
  -1  14  11       12.38        4.83      7.29 o 
   0  14  11       21.93       27.72      2.52 o 
   1  14  11       18.89       25.20      3.86 o 
   2  14  11        3.45        4.83      2.79 o 
   3  14  11        6.72       -5.47      5.47 o 
  -3  15  11        9.30        6.01      2.57 o 
  -2  15  11       25.01       28.96      3.32 o 
  -1  15  11       17.46       22.20      3.00 o 
   0  15  11        0.51        2.72      3.78 o 
   1  15  11       21.00       21.66      2.90 o 
   2  15  11       25.12       22.52      3.11 o 
   3  15  11        8.74       10.19      2.04 o 
  -2  16  11       18.69       30.57      3.43 o 
  -1  16  11       12.93       10.40      3.43 o 
   0  16  11        3.22        3.92      2.45 o 
   1  16  11       10.52        8.58      3.32 o 
   2  16  11       18.53       14.59      3.22 o 
  -2  17  11       22.96       33.78      2.79 o 
  -1  17  11       27.85       34.75      3.65 o 
   0  17  11        0.46        1.59      3.56 o 
   1  17  11       27.59       29.28      2.90 o 
   2  17  11       20.74       22.09      2.68 o 
  -1  18  11       16.04       15.23      2.90 o 
   0  18  11        4.75        4.58      2.38 o 
   1  18  11       16.35       18.88      2.79 o 
   0  19  11        4.82        3.90      3.19 o 
   0   0  12        0.57       -1.25      4.40 o 
   1   0  12       20.46       15.16      3.00 o 
   2   0  12       35.22       39.98      3.91 o 
   3   0  12        2.90       -5.77      6.33 o 
   4   0  12       37.05       27.99      2.60 o 
  -4   1  12        1.37       -3.54      7.83 o 
  -3   1  12       94.51      106.07      7.29 o 
  -2   1  12      294.73      283.88      8.79 o 
  -1   1  12       67.39       60.38      4.29 o 
   0   1  12       82.10       66.19      2.81 o 
   1   1  12       75.90       67.57      3.86 o 
   2   1  12      272.47      262.44      8.47 o 
   3   1  12       89.84       82.15      5.36 o 
   4   1  12        1.38       -1.29      5.90 o 
  -4   2  12       16.50       13.62      3.97 o 
  -3   2  12        9.57        0.97      9.65 o 
  -2   2  12      110.71      101.24      6.22 o 
  -1   2  12       43.23       35.07      3.65 o 
   0   2  12       73.53       66.25      2.72 o 
   1   2  12       53.66       46.97      3.32 o 
   2   2  12       97.97       82.37      4.61 o 
   3   2  12        9.50       13.08      3.11 o 
   4   2  12       16.47       12.23      3.22 o 
  -4   3  12        6.40        9.76      4.08 o 
  -3   3  12       81.89       66.92      5.79 o 
  -2   3  12      181.84      176.96      7.19 o 
  -1   3  12      158.66      158.94      6.01 o 
   0   3  12      100.28       97.01      3.21 o 
   1   3  12      161.50      156.69      5.15 o 
   2   3  12      182.61      153.69      5.36 o 
   3   3  12       86.77       67.46      4.61 o 
   4   3  12        6.02       -3.11      6.22 o 
  -4   4  12       22.69       13.62      3.97 o 
  -3   4  12       28.66       30.67      4.93 o 
  -2   4  12      139.11      147.04      6.54 o 
  -1   4  12      350.34      342.12      9.97 o 
   0   4  12      406.27      360.87      7.58 o 
   1   4  12      300.29      286.46      9.01 o 
   2   4  12      144.03      128.80      5.58 o 
   3   4  12       26.95       26.49      3.86 o 
   4   4  12       25.63       19.52      3.00 o 
  -4   5  12       21.89       19.73      3.75 o 
  -3   5  12        6.26        0.00      8.26 o 
  -2   5  12       27.56       33.78      4.83 o 
  -1   5  12       77.65       63.81      4.83 o 
   0   5  12       95.69       78.44      4.13 o 
   1   5  12       54.72       44.29      3.75 o 
   2   5  12       31.78       33.46      3.54 o 
   3   5  12        5.39       -1.61      8.58 o 
   4   5  12       23.98       17.05      2.90 o 
  -4   6  12        9.45       -7.51      7.51 o 
  -3   6  12      114.16      110.36      7.19 o 
  -2   6  12       42.83       53.62      4.93 o 
  -1   6  12      186.83      153.47      6.76 o 
   0   6  12       41.05       40.37      3.75 o 
   1   6  12      179.46      153.47      5.26 o 
   2   6  12       52.10       39.79      3.65 o 
   3   6  12      123.31      110.47      5.47 o 
   4   6  12        9.08        4.50      5.04 o 
  -4   7  12       13.26       15.01      3.54 o 
  -3   7  12       43.48       42.04      5.15 o 
  -2   7  12      109.47       93.41      6.11 o 
  -1   7  12      191.93      176.64      7.08 o 
   0   7  12       56.39       36.46      2.60 o 
   1   7  12      186.30      167.95      5.58 o 
   2   7  12      119.52      100.81      5.36 o 
   3   7  12       51.29       42.26      3.86 o 
   4   7  12       12.06       11.05      2.68 o 
  -4   8  12        6.13        6.01      3.32 o 
  -3   8  12       25.96       33.25      4.08 o 
  -2   8  12        9.94        4.18      4.18 o 
  -1   8  12       15.52       15.77      3.75 o 
   0   8  12       25.63       19.44      3.06 o 
   1   8  12       18.35       15.98      2.90 o 
   2   8  12        7.63       11.80      3.11 o 
   3   8  12       19.64        5.26      8.26 o 
   4   8  12        5.32        6.86      2.47 o 
  -4   9  12        1.82        2.36      6.54 o 
  -3   9  12       42.88       39.68      4.83 o 
  -2   9  12       30.45       30.35      5.26 o 
  -1   9  12      110.04      113.36      6.76 o 
   0   9  12      398.68      329.69     12.87 o 
   1   9  12      110.24      106.82      5.26 o 
   2   9  12       22.15       15.01      3.22 o 
   3   9  12       41.68       32.50      3.65 o 
   4   9  12        1.59       -1.39      2.25 o 
  -4  10  12        6.41       -1.07      5.15 o 
  -3  10  12        1.62       -5.47      8.26 o 
  -2  10  12       70.05       65.64      5.26 o 
  -1  10  12       81.68       78.18      6.01 o 
   0  10  12       89.32       89.78      3.92 o 
   1  10  12       88.21       89.77      4.61 o 
   2  10  12       54.69       40.33      3.97 o 
   3  10  12        2.04        4.83      2.79 o 
   4  10  12        7.55        3.54      1.93 o 
  -3  11  12        0.66        2.57      7.61 o 
  -2  11  12      126.89      136.10      7.19 o 
  -1  11  12        8.64       -8.15      8.15 o 
   0  11  12      233.94      246.29      5.89 o 
   1  11  12       10.64        5.47      3.11 o 
   2  11  12      127.12      120.55      6.22 o 
   3  11  12        0.71        0.64      5.15 o 
  -3  12  12        5.67        0.75      7.61 o 
  -2  12  12       14.70       14.48      3.86 o 
  -1  12  12       29.17       34.75      5.15 o 
   0  12  12        0.20       -1.19      4.77 o 
   1  12  12       26.25       31.64      3.97 o 
   2  12  12       14.61       13.51      3.00 o 
   3  12  12        6.04        2.90      5.68 o 
  -3  13  12        0.47        4.72      6.01 o 
  -2  13  12        1.00        1.82      3.65 o 
  -1  13  12       95.14      101.78      6.01 o 
   0  13  12        0.14       -5.30      7.72 o 
   1  13  12      109.88      120.44      5.47 o 
   2  13  12        1.01        2.79      5.68 o 
   3  13  12        0.73       -5.04      5.04 o 
  -3  14  12       17.20       13.62      3.32 o 
  -2  14  12       10.02        7.40      4.08 o 
  -1  14  12        9.79        7.61      8.58 o 
   0  14  12       20.84       26.10      3.27 o 
   1  14  12       12.46       11.80      3.00 o 
   2  14  12       11.16       10.30      3.22 o 
   3  14  12       14.13       14.69      2.47 o 
  -2  15  12       23.91       26.70      4.29 o 
  -1  15  12       44.24       57.81      4.40 o 
   0  15  12       22.04       25.80      4.61 o 
   1  15  12       37.92       51.05      4.08 o 
   2  15  12       22.83       24.13      2.79 o 
  -2  16  12       10.19        8.37      3.00 o 
  -1  16  12       21.78       19.30      3.86 o 
   0  16  12        4.24        5.17      3.06 o 
   1  16  12       22.06       19.20      3.00 o 
   2  16  12        9.77        1.39      5.15 o 
  -2  17  12       18.21       26.70      2.79 o 
  -1  17  12        1.29        0.00      5.79 o 
   0  17  12        0.17       -0.41      3.25 o 
   1  17  12        1.60       -0.97      4.50 o 
   2  17  12       17.45       19.52      2.25 o 
  -1  18  12        2.68       -3.54      5.04 o 
   0  18  12        9.05       14.61      2.09 o 
   1  18  12        3.08        0.00      3.65 o 
   1   0  13      217.24      190.38      4.39 o 
   2   0  13      293.22      313.07      6.44 o 
   3   0  13       65.03       60.45      7.67 o 
   4   0  13        6.98       -4.63      7.51 o 
  -4   1  13       39.74       40.00      3.97 o 
  -3   1  13       25.59       20.91      3.65 o 
  -2   1  13       14.23       17.16      3.43 o 
  -1   1  13      117.02      101.78      5.04 o 
   0   1  13       72.43       54.70      5.58 o 
   1   1  13      130.58      118.51      4.83 o 
   2   1  13       17.43       14.59      3.43 o 
   3   1  13       25.03       20.59      3.00 o 
   4   1  13       39.59       40.86      3.54 o 
  -4   2  13       18.12       15.01      3.54 o 
  -3   2  13       60.38       75.18      5.90 o 
  -2   2  13       58.98       61.45      5.15 o 
  -1   2  13       37.89       35.50      3.65 o 
   0   2  13      871.20      721.98     23.65 o 
   1   2  13       47.44       54.70      3.65 o 
   2   2  13       74.13       74.97      4.18 o 
   3   2  13       60.10       54.91      4.61 o 
   4   2  13       18.89       18.98      2.90 o 
  -4   3  13       13.35       17.91      3.54 o 
  -3   3  13       33.14       27.78      4.93 o 
  -2   3  13      223.14      240.77      8.47 o 
  -1   3  13      176.48      183.07      6.43 o 
   0   3  13       60.57       58.87      2.81 o 
   1   3  13      155.10      136.42      5.04 o 
   2   3  13      220.82      204.63      6.43 o 
   3   3  13       37.78       30.89      3.75 o 
   4   3  13       12.54       15.77      2.79 o 
  -4   4  13       14.70       11.48      3.54 o 
  -3   4  13        6.23        5.90      7.94 o 
  -2   4  13      258.27      243.24      8.58 o 
  -1   4  13       64.45       64.56      4.93 o 
   0   4  13        0.84       -0.11      4.05 o 
   1   4  13       68.18       59.42      3.86 o 
   2   4  13      254.32      209.78      6.43 o 
   3   4  13        6.13        3.00      6.01 o 
   4   4  13       14.05        7.08      2.68 o 
  -4   5  13        6.80        0.00      7.51 o 
  -3   5  13       14.78       16.52      3.86 o 
  -2   5  13        7.98        5.90      7.83 o 
  -1   5  13       78.05       72.50      5.15 o 
   0   5  13       64.33       59.92      3.43 o 
   1   5  13       70.30       62.31      3.97 o 
   2   5  13       11.09       12.55      2.90 o 
   3   5  13       18.12       15.77      3.00 o 
   4   5  13        6.53        7.19      2.57 o 
  -4   6  13       10.38        7.08      3.22 o 
  -3   6  13       51.17       46.97      4.83 o 
  -2   6  13       36.81       34.86      4.93 o 
  -1   6  13       41.68       43.44      4.40 o 
   0   6  13      214.34      224.12      5.05 o 
   1   6  13       47.79       43.22      4.18 o 
   2   6  13       42.33       41.40      3.75 o 
   3   6  13       48.57       46.65      4.40 o 
   4   6  13        8.85       -1.50      5.36 o 
  -4   7  13        3.28        3.65      5.36 o 
  -3   7  13       11.02       18.88      3.75 o 
  -2   7  13       13.70        7.08      4.08 o 
  -1   7  13       70.99       78.40      5.58 o 
   0   7  13       15.44        7.61      6.11 o 
   1   7  13       82.26       78.72      4.40 o 
   2   7  13       19.25       24.67      3.11 o 
   3   7  13       11.37       10.83      2.90 o 
   4   7  13        3.50        4.50      4.93 o 
  -4   8  13        1.02       -2.68      2.68 o 
  -3   8  13       18.89       20.27      3.65 o 
  -2   8  13        9.67        3.11      9.33 o 
  -1   8  13        4.13        4.83      3.86 o 
   0   8  13       25.87       24.51      2.68 o 
   1   8  13        1.57        3.75      5.36 o 
   2   8  13       12.61       -0.75      6.97 o 
   3   8  13       17.31       15.34      3.43 o 
   4   8  13        1.72        1.61      4.18 o 
  -4   9  13        6.98        8.69      2.90 o 
  -3   9  13        1.76        2.57      4.40 o 
  -2   9  13        6.03        5.15      9.33 o 
  -1   9  13       68.40       73.89      5.90 o 
   0   9  13       39.45       41.73      3.01 o 
   1   9  13       67.09       66.28      4.72 o 
   2   9  13        5.06        3.86      3.11 o 
   3   9  13        1.22        3.97      2.68 o 
   4   9  13        6.81        1.07      4.83 o 
  -3  10  13        4.14        4.93      3.22 o 
  -2  10  13       22.02       32.50      5.04 o 
  -1  10  13       31.68       31.10      5.04 o 
   0  10  13      203.81      188.62      4.95 o 
   1  10  13       40.20       41.08      3.97 o 
   2  10  13       21.39       22.20      3.86 o 
   3  10  13        4.15       -5.68      6.22 o 
  -3  11  13       15.84       19.20      3.65 o 
  -2  11  13       30.50       34.86      4.72 o 
  -1  11  13        3.31       -3.00     10.08 o 
   0  11  13        0.46        2.82      3.47 o 
   1  11  13        5.34        7.08      3.11 o 
   2  11  13       34.11       35.50      3.65 o 
   3  11  13       12.66       10.62      2.79 o 
  -3  12  13       14.80       17.48      3.22 o 
  -2  12  13       29.14       30.99      4.40 o 
  -1  12  13       34.52       31.42      4.93 o 
   0  12  13       20.91       21.96      3.09 o 
   1  12  13       29.13       22.52      3.86 o 
   2  12  13       32.83       27.24      3.54 o 
   3  12  13       14.10       12.33      2.47 o 
  -3  13  13        5.11        4.40      2.68 o 
  -2  13  13       37.26       51.16      4.83 o 
  -1  13  13        4.43        3.75      3.75 o 
   0  13  13        2.48        0.73      2.01 o 
   1  13  13        2.07        3.00      5.26 o 
   2  13  13       36.10       41.61      3.86 o 
   3  13  13        7.43        4.61      2.57 o 
  -2  14  13        7.44       10.83      2.90 o 
  -1  14  13        2.81        0.00      6.97 o 
   0  14  13        0.08       -0.21      4.15 o 
   1  14  13        3.44       -3.43      6.86 o 
   2  14  13        7.63        9.12      2.25 o 
  -2  15  13        1.36       -6.11      6.11 o 
  -1  15  13       67.00       69.93      4.61 o 
   0  15  13        7.26       11.87      3.11 o 
   1  15  13       65.86       55.98      4.29 o 
   2  15  13        2.50        4.29      4.83 o 
  -2  16  13        8.91       12.87      3.00 o 
  -1  16  13        0.92       -2.04      6.65 o 
   0  16  13       21.57       28.26      2.24 o 
   1  16  13        1.27        2.68      2.14 o 
   2  16  13        7.59       10.51      1.93 o 
  -1  17  13        2.52       -1.07      5.90 o 
   0  17  13       24.56       32.58      2.24 o 
   1  17  13        2.54        1.72      4.29 o 
   0  18  13       16.06       22.01      2.09 o 
   0   0  14      516.40      433.82     13.30 o 
   1   0  14       10.58        6.97      3.86 o 
   2   0  14      236.58      207.31      7.83 o 
   3   0  14       11.05        9.55      3.43 o 
   4   0  14        1.35        1.82      3.11 o 
  -4   1  14        4.07        4.18      5.47 o 
  -3   1  14       13.04       10.40      4.29 o 
  -2   1  14       21.87       18.45      4.40 o 
  -1   1  14        0.38       -1.61      5.47 o 
   0   1  14        8.07        3.00      6.76 o 
  -4   2  14        2.82        0.64      5.90 o 
  -3   2  14      103.02       96.74      6.11 o 
  -2   2  14      175.79      148.65      7.08 o 
  -1   2  14       11.83       19.09      3.22 o 
   0   2  14      125.89      123.98      5.26 o 
  -4   3  14       34.23       23.06      3.43 o 
  -3   3  14        3.05        7.08      8.79 o 
  -2   3  14        6.26        7.29      8.15 o 
  -1   3  14      194.43      181.89      6.43 o 
   0   3  14       24.55       22.31      3.86 o 
  -4   4  14        0.87        0.54      2.79 o 
  -3   4  14        2.75       -2.57      6.11 o 
  -2   4  14       25.46       32.93      4.61 o 
  -1   4  14       43.72       43.65      4.08 o 
   0   4  14       10.22        7.08      3.11 o 
  -4   5  14        3.86        4.83      4.83 o 
  -3   5  14        8.61       12.76      3.43 o 
  -2   5  14       24.18       33.89      4.61 o 
  -1   5  14      391.48      354.02     10.94 o 
   0   5  14        0.11        2.47      4.83 o 
  -4   6  14       10.46       10.08      3.00 o 
  -3   6  14       11.46       14.05      4.08 o 
  -2   6  14       97.77      101.67      5.47 o 
  -1   6  14        1.46        0.86      3.43 o 
   0   6  14      104.55      104.57      5.90 o 
  -4   7  14        5.45        5.58      2.79 o 
  -3   7  14        3.41        7.94      3.22 o 
  -2   7  14       31.95       35.82      4.61 o 
  -1   7  14       39.22       38.18      4.40 o 
   0   7  14       10.66        6.01      3.43 o 
  -4   8  14        7.90        9.12      2.90 o 
  -3   8  14        2.47       -3.00      7.61 o 
  -2   8  14       81.38       72.71      5.47 o 
  -1   8  14       14.23       14.48      3.65 o 
   0   8  14      141.18      146.61      6.22 o 
  -3   9  14        9.95       15.66      3.54 o 
  -2   9  14       46.85       53.41      5.47 o 
  -1   9  14       52.95       46.65      5.47 o 
   0   9  14       35.90       35.39      4.50 o 
  -3  10  14       21.85       25.95      3.22 o 
  -2  10  14        2.56       -0.86      7.61 o 
  -1  10  14       84.09       76.68      5.47 o 
   0  10  14      285.44      279.38      8.26 o 
   1  10  14       81.48       72.07      4.61 o 
   2  10  14        4.38       -0.75      5.68 o 
   3  10  14       21.53       26.06      2.68 o 
  -3  11  14        3.28       -5.79      5.79 o 
  -2  11  14       28.33       40.00      3.97 o 
  -1  11  14      111.36      136.53      6.22 o 
   0  11  14        1.14        2.47      4.14 o 
   1  11  14      101.95      106.82      5.26 o 
   2  11  14       25.79       22.20      3.32 o 
   3  11  14        2.31       -4.72      4.72 o 
  -3  12  14       15.95       17.16      2.90 o 
  -2  12  14       10.49        8.79      3.65 o 
  -1  12  14       32.11       28.96      4.29 o 
   0  12  14        8.97        2.58      3.14 o 
   1  12  14       34.52       35.61      3.65 o 
   2  12  14        9.38       11.80      2.47 o 
   3  12  14       15.35       16.84      2.47 o 
  -2  13  14       17.22       20.91      3.32 o 
  -1  13  14       77.32       92.02      5.47 o 
   0  13  14        3.68        0.94      4.24 o 
   1  13  14       68.88       73.36      4.08 o 
   2  13  14       18.14       15.01      2.79 o 
   3  13  14       23.79       24.77      2.36 o 
  -2  14  14        1.72       -5.68      5.68 o 
  -1  14  14       23.36       28.42      3.54 o 
   0  14  14        0.31       -3.95      3.95 o 
   1  14  14       23.24       22.63      3.11 o 
   2  14  14        2.17        0.00      4.83 o 
  -2  15  14        3.18        3.75      4.18 o 
  -1  15  14       14.49       20.48      3.11 o 
   0  15  14       17.06       22.55      2.18 o 
   1  15  14       16.64       18.02      3.22 o 
   2  15  14        2.32        3.22      3.97 o 
  -1  16  14        0.08       -4.61      5.15 o 
   0  16  14       82.19       96.44      3.49 o 
   1  16  14        0.16        2.68      3.97 o 
   0  17  14        0.02       -0.34      1.93 o 
   1   0  15        1.19        7.61      3.00 o 
   2   0  15       34.36       35.71      4.08 o 
   3   0  15        8.71       10.51      3.00 o 
   4   0  15        9.68        2.36      5.26 o 
  -4   1  15       18.99       17.91      2.79 o 
  -3   1  15       15.68       16.19      3.65 o 
  -2   1  15       57.06       60.06      5.26 o 
  -1   1  15       53.46       56.95      4.93 o 
   0   1  15       61.75       68.42      4.83 o 
  -4   2  15       18.79       15.34      3.00 o 
  -3   2  15       19.17       12.76      3.97 o 
  -2   2  15       43.30       56.31      4.40 o 
  -1   2  15      102.59      107.25      5.79 o 
   0   2  15       44.02       40.97      3.97 o 
  -4   3  15        3.88        7.51      2.79 o 
  -3   3  15       18.46        7.94      8.69 o 
  -2   3  15       29.51       24.24      4.50 o 
  -1   3  15       83.47       84.94      5.04 o 
   0   3  15        5.62        5.68      8.15 o 
  -4   4  15       22.91       21.02      2.68 o 
  -3   4  15        2.46        2.36      3.11 o 
  -2   4  15       25.46       20.81      4.50 o 
  -1   4  15       83.09      101.46      6.01 o 
   0   4  15       58.71       61.35      4.93 o 
  -4   5  15        4.21        5.47      2.57 o 
  -3   5  15       46.81       46.55      4.61 o 
  -2   5  15       22.28       30.57      4.50 o 
  -1   5  15       48.76       46.87      4.29 o 
   0   5  15       30.03       33.89      3.43 o 
  -4   6  15        9.61        7.83      2.36 o 
  -3   6  15        8.29       18.45      3.65 o 
  -2   6  15        5.97        4.40      7.08 o 
  -1   6  15        0.67       -0.86      7.08 o 
   0   6  15        1.41       -5.15      6.97 o 
  -3   7  15       14.69       14.05      3.54 o 
  -2   7  15        0.82       -2.57      6.97 o 
  -1   7  15       24.61       27.56      3.54 o 
   0   7  15       15.23       23.81      3.54 o 
  -3   8  15        0.06       -7.29      7.29 o 
  -2   8  15       81.03       91.05      5.04 o 
  -1   8  15        5.84        7.19      7.19 o 
   0   8  15       22.21       26.70      4.50 o 
  -3   9  15       23.20       21.13      3.65 o 
  -2   9  15       11.58        3.22      7.29 o 
  -1   9  15       44.71       55.66      5.26 o 
   0   9  15       18.50       16.95      3.54 o 
  -3  10  15        0.65       -1.07      5.36 o 
  -2  10  15        6.57        0.75      7.61 o 
  -1  10  15        6.37        3.43      6.86 o 
   0  10  15        0.37       -7.94      7.94 o 
  -3  11  15       10.26        8.37      2.79 o 
  -2  11  15        0.90        2.79      5.68 o 
  -1  11  15      100.62      121.08      5.79 o 
   0  11  15       67.14       61.35      5.15 o 
  -2  12  15        0.17       -1.93      2.57 o 
  -1  12  15       33.35       38.29      3.86 o 
   0  12  15       12.69       20.06      3.22 o 
  -2  13  15        9.45       11.69      2.79 o 
  -1  13  15       17.31       21.56      3.43 o 
   0  13  15        7.02       11.05      3.00 o 
  -2  14  15       20.01       28.85      2.79 o 
  -1  14  15        9.89       -0.64      7.40 o 
   0  14  15       10.29       12.55      3.32 o 
  -1  15  15        2.95        0.00      5.15 o 
   0  15  15        4.41        6.76      2.79 o 
  -1  16  15        3.73        4.93      2.47 o 
   0  16  15        5.47        5.04      2.79 o 
   0   0  16       32.70       29.28      3.86 o 
   1   0  16        4.58        6.33      6.33 o 
   2   0  16       14.49       17.59      3.22 o 
   3   0  16        6.21        4.72      6.11 o 
   4   0  16        0.78        3.00      2.25 o 
  -4   1  16        2.04        0.32      4.50 o 
  -3   1  16        2.94        6.76      2.68 o 
  -2   1  16        5.97        3.97      3.11 o 
  -1   1  16       23.96       31.42      3.97 o 
   0   1  16       65.96       74.00      4.61 o 
  -4   2  16        0.41       -0.32      3.97 o 
  -3   2  16       17.01       13.83      3.32 o 
  -2   2  16       22.28       30.78      3.97 o 
  -1   2  16       97.04       91.16      5.47 o 
   0   2  16       15.84       13.08      3.11 o 
  -3   3  16       18.02       16.73      3.22 o 
  -2   3  16        7.79        6.33      3.22 o 
  -1   3  16      153.22      165.81      6.33 o 
   0   3  16       22.94       21.02      3.11 o 
  -3   4  16        2.05       -0.64      6.22 o 
  -2   4  16      126.26      138.56      6.33 o 
  -1   4  16       15.76       13.51      3.22 o 
   0   4  16        1.26        6.33      6.33 o 
  -3   5  16        3.82        4.29      3.00 o 
  -2   5  16        6.17        3.97      3.11 o 
  -1   5  16       35.65       32.93      3.97 o 
   0   5  16       43.78       35.07      3.97 o 
  -3   6  16        4.51       -1.18      5.26 o 
  -2   6  16       12.50       16.95      3.11 o 
  -1   6  16        9.41       12.12      3.22 o 
   0   6  16      121.99      119.47      5.68 o 
  -3   7  16       15.48       13.83      2.79 o 
  -2   7  16       11.65       11.80      3.00 o 
  -1   7  16        1.50        0.00      6.43 o 
   0   7  16        0.25        0.86      6.43 o 
  -3   8  16        1.75       -5.04      5.58 o 
  -2   8  16        4.32        4.93      6.43 o 
  -1   8  16       31.78       32.39      3.97 o 
   0   8  16       89.93       94.16      5.68 o 
  -3   9  16        2.04        0.43      4.61 o 
  -2   9  16       14.33       22.74      3.32 o 
  -1   9  16       24.76       24.56      3.86 o 
   0   9  16        0.15        1.61      7.08 o 
  -3  10  16        5.83        2.36      4.72 o 
  -2  10  16        4.94       -1.29      6.22 o 
  -1  10  16        1.55        4.40      5.15 o 
   0  10  16        0.12       -3.00      6.86 o 
  -2  11  16        2.12        4.50      5.58 o 
  -1  11  16       18.99       27.99      3.43 o 
   0  11  16        0.05        2.14      2.90 o 
  -2  12  16        5.44        3.43      5.36 o 
  -1  12  16        7.28        8.04      3.11 o 
   0  12  16        4.91        9.87      2.68 o 
  -2  13  16        7.16        7.83      2.47 o 
  -1  13  16       11.23       10.40      2.79 o 
   0  13  16       14.51       16.52      3.00 o 
  -1  14  16       11.52       14.05      2.36 o 
   0  14  16        4.51       -0.54      5.68 o 
  -1  15  16        4.58        6.86      1.93 o 
   0  15  16        0.02        0.43      4.29 o 
   1   0  17       21.53       24.88      3.86 o 
   2   0  17        2.05        3.75      3.00 o 
   3   0  17        4.46        5.90      2.36 o 
  -3   1  17        0.21       -5.90      5.90 o 
  -2   1  17       32.21       39.79      3.75 o 
  -1   1  17       81.55       83.76      5.47 o 
   0   1  17        0.07       -5.47      5.47 o 
  -3   2  17        1.68        1.72      2.25 o 
  -2   2  17       15.56       20.70      3.00 o 
  -1   2  17       11.63       16.19      3.11 o 
   0   2  17       10.67        2.36      6.97 o 
  -3   3  17        3.66        4.93      2.14 o 
  -2   3  17        2.42       -2.14      5.79 o 
  -1   3  17       31.62       32.39      3.86 o 
   0   3  17       47.49       57.27      4.61 o 
  -3   4  17       14.83       17.80      2.57 o 
  -2   4  17       16.50       -0.75      6.33 o 
  -1   4  17        3.35        0.75      5.36 o 
   0   4  17       87.15       96.20      5.47 o 
  -3   5  17        4.95        0.00      5.47 o 
  -2   5  17        1.65       -5.58      6.22 o 
  -1   5  17       17.17       18.45      3.11 o 
   0   5  17       40.74       46.65      3.86 o 
  -3   6  17        2.78        1.39      5.15 o 
  -2   6  17       13.88       13.51      2.68 o 
  -1   6  17       11.29       15.98      3.00 o 
   0   6  17       90.56       89.87      5.47 o 
  -3   7  17        3.84        0.43      4.40 o 
  -2   7  17       38.21       46.01      3.86 o 
  -1   7  17       29.68       28.31      3.75 o 
   0   7  17        1.73        3.11      3.11 o 
  -3   8  17        2.53        6.22      1.93 o 
  -2   8  17        0.58       -4.93      4.93 o 
  -1   8  17       20.47       23.06      2.90 o 
   0   8  17       33.83       32.17      3.75 o 
  -2   9  17       19.63       22.63      2.79 o 
  -1   9  17       45.77       51.48      4.08 o 
   0   9  17       15.75       10.83      3.65 o 
  -2  10  17        1.96       -5.15      5.68 o 
  -1  10  17        9.55       -5.15      6.43 o 
   0  10  17      108.50      126.98      5.47 o 
  -2  11  17        0.61        0.00      2.25 o 
  -1  11  17       13.48       11.15      2.90 o 
   0  11  17        0.29        0.00      5.04 o 
  -2  12  17        3.81        0.75      4.61 o 
  -1  12  17       18.93       20.27      3.11 o 
   0  12  17        5.27        9.01      2.25 o 
  -1  13  17        0.24        0.86      4.50 o 
   0  13  17        8.29        5.36      5.90 o 
   0  14  17       69.35       81.72      3.65 o 
   0   0  18       70.06       80.97      5.26 o 
   1   0  18       18.15       20.06      3.75 o 
   2   0  18       12.60       -4.61      6.54 o 
   3   0  18        6.49       -5.26      5.26 o 
  -3   1  18        1.09       -5.26      5.26 o 
  -2   1  18        1.73       -1.93      6.54 o 
  -1   1  18       31.22       31.75      3.65 o 
   0   1  18       80.53      113.15      5.26 o 
  -3   2  18        9.59       15.87      2.36 o 
  -2   2  18       15.04       21.45      3.22 o 
  -1   2  18       69.14       73.25      5.15 o 
   0   2  18       75.70       66.71      4.50 o 
  -3   3  18       17.39       22.63      2.68 o 
  -2   3  18        1.20       -6.43      6.43 o 
  -1   3  18       29.68       34.86      3.65 o 
   0   3  18        6.15        6.76      3.00 o 
  -3   4  18        1.66        2.14      4.29 o 
  -2   4  18        1.91        8.15      2.47 o 
  -1   4  18        7.16        5.04      6.43 o 
   0   4  18       52.67       59.20      4.40 o 
  -3   5  18        0.23       -0.43      4.40 o 
  -2   5  18        4.43       -4.18      5.47 o 
  -1   5  18       13.11        5.68      7.08 o 
   0   5  18        0.56       -4.40      6.54 o 
  -3   6  18        0.43       -3.32      5.26 o 
  -2   6  18       19.88       20.81      2.90 o 
  -1   6  18       12.01       13.73      3.43 o 
   0   6  18        3.19        3.54      5.68 o 
  -2   7  18        1.44        5.68      2.90 o 
  -1   7  18       11.56        4.29      8.69 o 
   0   7  18       20.73       32.71      4.50 o 
  -2   8  18        2.03        5.26      6.65 o 
  -1   8  18        6.45        7.40      3.32 o 
   0   8  18       16.37       20.06      4.40 o 
  -2   9  18        6.60        5.36      3.00 o 
  -1   9  18       23.52       30.78      3.86 o 
   0   9  18        0.11        0.00      3.32 o 
  -2  10  18       11.17       12.55      3.11 o 
  -1  10  18        5.20        5.58      7.72 o 
   0  10  18        0.73        6.76      6.76 o 
  -1  11  18        5.26        6.22      6.76 o 
   0  11  18        2.24        2.04      3.43 o 
  -1  12  18        0.52       -0.97      4.61 o 
   0  12  18       20.70       22.84      3.00 o 
   0  13  18       46.67       53.30      3.43 o 
   1   0  19        1.48        0.75      6.86 o 
   2   0  19        0.78        5.04      2.57 o 
   3   0  19        2.95        0.75      3.97 o 
  -3   1  19        1.31        2.04      3.97 o 
  -2   1  19        7.15        3.75      6.33 o 
  -1   1  19       10.59        9.87      3.00 o 
   0   1  19       16.75       18.88      3.97 o 
  -3   2  19        5.95        9.01      2.36 o 
  -2   2  19        5.61        3.11      6.22 o 
  -1   2  19       17.34       17.27      3.75 o 
   0   2  19        1.38       -6.22      7.83 o 
  -2   3  19        5.43        5.58      3.11 o 
  -1   3  19        5.30       10.40      3.00 o 
   0   3  19        1.30        3.11      6.22 o 
  -2   4  19        0.63        0.00      5.36 o 
  -1   4  19       24.69       28.96      3.65 o 
   0   4  19       17.43       15.98      3.75 o 
  -2   5  19        1.04        4.50      2.79 o 
  -1   5  19       14.87       18.23      3.54 o 
   0   5  19        9.26       11.90      3.00 o 
  -2   6  19        0.80       -6.97      6.97 o 
  -1   6  19       35.57       37.75      4.08 o 
   0   6  19        0.03        0.00      6.43 o 
  -2   7  19       16.81       15.34      3.00 o 
  -1   7  19        4.57        5.15      3.22 o 
   0   7  19        4.94       -0.64      6.11 o 
  -2   8  19        7.65       10.30      2.68 o 
  -1   8  19        3.79        3.54      3.00 o 
   0   8  19       10.24        2.57      6.43 o 
  -2   9  19        0.24       -4.29      4.72 o 
  -1   9  19        3.81        3.75      2.68 o 
   0   9  19        0.73        1.72      5.26 o 
  -1  10  19        3.94       10.51      2.36 o 
   0  10  19       15.11       17.37      2.68 o 
  -1  11  19        6.08       11.05      2.47 o 
   0  11  19        4.64        0.97      5.47 o 
   0   0  20        0.06        2.79      2.79 o 
   1   0  20        9.18        1.93      6.43 o 
   2   0  20        0.93        0.00      4.61 o 
  -2   1  20        6.29        7.61      2.57 o 
  -1   1  20        0.94        4.50      6.43 o 
   0   1  20       23.92       30.35      3.43 o 
  -2   2  20        3.67        6.01      2.57 o 
  -1   2  20        0.63        2.57      5.79 o 
   0   2  20        0.56        3.43      6.11 o 
  -2   3  20        0.51        1.93      4.40 o 
  -1   3  20       10.91       17.05      3.11 o 
   0   3  20        0.78       -6.01      6.01 o 
  -2   4  20        3.92        4.18      2.36 o 
  -1   4  20       33.77       40.97      3.65 o 
   0   4  20        2.44        1.93      2.57 o 
  -2   5  20        0.99        3.54      4.40 o 
  -1   5  20        0.11       -4.08      5.26 o 
   0   5  20        3.44       -3.75      6.33 o 
  -2   6  20        1.52       -0.43      4.50 o 
  -1   6  20        0.38       -0.54      2.79 o 
   0   6  20        5.13        5.36      3.00 o 
  -1   7  20        7.37        8.15      3.11 o 
   0   7  20       10.54        7.83      2.79 o 
  -1   8  20        1.10        0.00      5.58 o 
   0   8  20        0.03       -3.11      5.68 o 
  -1   9  20        1.37        1.61      4.50 o 
   0   9  20        2.33        7.29      2.25 o 
   0  10  20        1.00       -3.97      3.97 o 
   1   0  21        9.76        2.57      6.33 o 
   2   0  21        8.33       13.08      2.36 o 
  -2   1  21        1.30        0.00      4.18 o 
  -1   1  21        1.42        3.65      4.18 o 
   0   1  21        9.36       13.08      3.43 o 
  -2   2  21        1.35       -0.75      4.08 o 
  -1   2  21        8.61       16.52      2.57 o 
   0   2  21      119.40      148.11      5.58 o 
  -1   3  21        1.96        1.50      5.04 o 
   0   3  21       15.64       20.81      3.32 o 
  -1   4  21        1.38       -2.90      4.29 o 
   0   4  21        0.17       -1.07      5.26 o 
  -1   5  21        3.91        0.00      5.04 o 
   0   5  21       10.80       14.05      3.00 o 
  -1   6  21        2.94        1.72      4.61 o 
   0   6  21       11.62       15.01      2.79 o 
   0   7  21        3.76       -0.86      5.15 o 
   0   0  22        2.42        2.14      2.14 o 
   1   0  22        0.05        3.11      1.93 o 
  -1   1  22        3.81       -4.29      4.72 o 
   0   1  22        3.59        4.83      2.14 o 
  -1   2  22        4.75        2.25      4.18 o 
   0   2  22        0.10        3.43      4.29 o 
   0   3  22        4.55        6.65      2.47 o 
   0   4  22        1.94        4.72      2.36 o 
                                                 
